# Supplementary material for: Inducing novel endosymbioses by implanting bacteria in fungi
Source: Nature. 2024 Oct 2;635(8038):415–22. doi: 10.1038/s41586-024-08010-x (PMC11560845; doi:10.1038/s41586-024-08010-x)
Supplement: Supplementary file 14 — Source Data Fig. 3 [file 41586_2024_8010_MOESM14_ESM.xlsx]

## Sheet: 3a
Number of Seeded Spores	Seeded for R1	Seeded for R2	Seeded for R3	Seeded for R4	Seeded for R5	Seeded for R6	Seeded for R7	Seeded for R8	Seeded for R9	Seeded for R10
Line 1	1	300	460'000 to 830'000	120000	80000	100000	100000
Line 2	1	300	460'000 to 830'000	240000	80000	100000	100000	100000	100000	100000
Line 3	1	300	460'000 to 830'000	70000	90000	100000	100000
Line 4	1	300	460'000 to 830'000	35000	110000	100000	100000	100000	100000	100000
Line 5	1	300	460'000 to 830'000	140000	100000	100000	100000
Line 6	1	300	460'000 to 830'000	130000	90000	100000	100000
Line 7	1	300	460'000 to 830'000	90000	140000	100000	100000	100000	100000	100000
Line 8	1	300	460'000 to 830'000	30000	100000	100000	100000
Line 9	1	300	460'000 to 830'000	70000	130000	100000	100000
Line 10	1	300	460'000 to 830'000	150000	90000	100000	100000
Line P									100000	100000

## Sheet: 3b
	Positive				Negative
Round	1	3	7	10	1	3	7	10
	6.25	7.64	49.65	49.31	62.5	67.71	63.54	59.38
		10.42	36.11	87.85		77.08	60.42	67.71
		10.07	41.67	62.15		85.42	76.04	84.38
		11.81	60.07	63.19		83.33	66.67	70.83
		11.46	61.46			76.04	85.42
		10.76	75			78.13	65.63
		12.85	37.85			75	66.67
		18.06	26.04			79.17	72.92
		20.83	58.33			80.21	68.75
		8.33	17.71			76.04	82.29
R1 FACS 11.10.2022	Day 1 [/96] Neg	Day 1 [/96] Pos 1	Day 1 [/96] Pos 2	Day 1 [/96] Pos 3	Day 1 [/96] Pos 4	Day 1 [/96] Pos 5	Day 2 [/96] Neg	Day 2 [/96] Pos 1	Day 2 [/96] Pos 2	Day 2 [/96] Pos 3	Day 2 [/96] Pos 4	Day 2 [/96] Pos 5	Day 1 [%] Neg	Day 1 [%] Pos 1	Day 1 [%] Pos 2	Day 1 [%] Pos 3	Day 1 [%] Pos 4	Day 1 [%] Pos 5	Day 2 [%] Neg	Day 2 [%] Pos 1	Day 2 [%] Pos 2	Day 2 [%] Pos 3	Day 2 [%] Pos 4	Day 2 [%] Pos 5	Day 2 [%] Avg Neg	Day 2 [%] Avg Pos
Line 1-10 (ancestor)	50	6	1	5	4	6	60	8	4	6	5	7	52.0833	6.25	1.04167	5.20833	4.16667	6.25	62.5	8.33333	4.16667	6.25	5.20833	7.29167	62.5	6.25
R3 FACS 25.10.2022	Day 1 [/96] Neg	Day 1 [/96] Pos 1	Day 1 [/96] Pos 2	Day 1 [/96] Pos 3			Day 2 [/96] Neg	Day 2 [/96] Pos 1	Day 2 [/96] Pos 2	Day 2 [/96] Pos 3			Day 1 [%] Neg	Day 1 [%] Pos 1	Day 1 [%] Pos 2	Day 1 [%] Pos 3			Day 2 [%] Neg	Day 2 [%] Pos 1	Day 2 [%] Pos 2	Day 2 [%] Pos 3			Day 2 [%] Avg Neg	Day 2 [%] Avg Pos
Line 1	65	5	3	7			65	5	4	13			67.7083	5.20833	3.125	7.29167			67.7083	5.20833	4.16667	13.5417			67.7083	7.63889
Line 2	73	7	9	7			74	9	12	9			76.0417	7.29167	9.375	7.29167			77.0833	9.375	12.5	9.375			77.0833	10.4167
Line 3	81	8	7	11			82	9	8	12			84.375	8.33333	7.29167	11.4583			85.4167	9.375	8.33333	12.5			85.4167	10.0694
Line 4	79	10	9	11			80	12	9	13			82.2917	10.4167	9.375	11.4583			83.3333	12.5	9.375	13.5417			83.3333	11.8056
Line 5	72	8	10	10			73	11	10	12			75	8.33333	10.4167	10.4167			76.0417	11.4583	10.4167	12.5			76.0417	11.4583
Line 6	75	12	7	10			75	12	9	10			78.125	12.5	7.29167	10.4167			78.125	12.5	9.375	10.4167			78.125	10.7639
Line 7	71	9	15	8			72	12	15	10			73.9583	9.375	15.625	8.33333			75	12.5	15.625	10.4167			75	12.8472
Line 8	75	15	18	13			76	19	18	15			78.125	15.625	18.75	13.5417			79.1667	19.7917	18.75	15.625			79.1667	18.0556
Line 9	76	11	16	23			77	18	18	24			79.1667	11.4583	16.6667	23.9583			80.2083	18.75	18.75	25			80.2083	20.8333
Line 10	71	6	8	7			73	7	9	8			73.9583	6.25	8.33333	7.29167			76.0417	7.29167	9.375	8.33333			76.0417	8.33333
R7 FACS 23.11.2022	Day 1 [/96] Neg	Day 1 [/96] Pos 1	Day 1 [/96] Pos 2	Day 1 [/96] Pos 3			Day 2 [/96] Neg	Day 2 [/96] Pos 1	Day 2 [/96] Pos 2	Day 2 [/96] Pos 3			Day 1 [%] Neg	Day 1 [%] Pos 1	Day 1 [%] Pos 2	Day 1 [%] Pos 3			Day 2 [%] Neg	Day 2 [%] Pos 1	Day 2 [%] Pos 2	Day 2 [%] Pos 3			Day 2 [%] Avg Neg	Day 2 [%] Avg Pos
Line 1	60	40	42	46			61	45	47	51			62.5	41.6667	43.75	47.9167			63.5417	46.875	48.9583	53.125			63.5417	49.6528
Line 2	58	34	31	36			58	34	33	37			60.4167	35.4167	32.2917	37.5			60.4167	35.4167	34.375	38.5417			60.4167	36.1111
Line 3	73	41	32	33			73	46	35	39			76.0417	42.7083	33.3333	34.375			76.0417	47.9167	36.4583	40.625			76.0417	41.6667
Line 4	62	41	48	44			64	58	61	54			64.5833	42.7083	50	45.8333			66.6667	60.4167	63.5417	56.25			66.6667	60.0694
Line 5	82	46	66	56			82	50	68	59			85.4167	47.9167	68.75	58.3333			85.4167	52.0833	70.8333	61.4583			85.4167	61.4583
Line 6	63	62	68	68			63	66	74	76			65.625	64.5833	70.8333	70.8333			65.625	68.75	77.0833	79.1667			65.625	75
Line 7	61	29	25	26			64	39	33	37			63.5417	30.2083	26.0417	27.0833			66.6667	40.625	34.375	38.5417			66.6667	37.8472
Line 8	67	11	25	25			70	16	32	27			69.7917	11.4583	26.0417	26.0417			72.9167	16.6667	33.3333	28.125			72.9167	26.0417
Line 9	65	55	49	56			66	58	51	59			67.7083	57.2917	51.0417	58.3333			68.75	60.4167	53.125	61.4583			68.75	58.3333
Line 10	79	12	17	10			79	17	20	14			82.2917	12.5	17.7083	10.4167			82.2917	17.7083	20.8333	14.5833			82.2917	17.7083
R10 FACS 13.12.2022	Day 1 [/96] Neg	Day 1 [/96] Pos 1	Day 1 [/96] Pos 2	Day 1 [/96] Pos 3			Day 2 [/96] Neg	Day 2 [/96] Pos 1	Day 2 [/96] Pos 2	Day 2 [/96] Pos 3			Day 1 [%] Neg	Day 1 [%] Pos 1	Day 1 [%] Pos 2	Day 1 [%] Pos 3			Day 2 [%] Neg	Day 2 [%] Pos 1	Day 2 [%] Pos 2	Day 2 [%] Pos 3			Day 2 [%] Avg Neg	Day 2 [%] Avg Pos
Line 2	56	43	35	41			57	51	41	50			58.3333	44.7917	36.4583	42.7083			59.375	53.125	42.7083	52.0833			59.375	49.3056
Line 4	65	75	76	71			65	89	85	79			67.7083	78.125	79.1667	73.9583			67.7083	92.7083	88.5417	82.2917			67.7083	87.8472
Line 7	80	57	49	52			81	63	58	58			83.3333	59.375	51.0417	54.1667			84.375	65.625	60.4167	60.4167			84.375	62.1528
Line P	68	59	57	56			68	63	60	59			70.8333	61.4583	59.375	58.3333			70.8333	65.625	62.5	61.4583			70.8333	63.1944

## Sheet: 3c
Round	1	3	7	10
	0.01	0.96	9.31	27.61
		1.94	24.1	28.78
		1.05	11.2	13.65
		0.35	14.4	13.33
		1.03	4.35
		1.03	2.78
		0.69	22.6
		0.33	2.39
		0.51	4.77
		1.31	2.7
Percentage of Positive Spores	Pos Sprs [%] R1	Pos Sprs [%] R3	Pos Sprs [%] R7	Pos Sprs [%] R10
Line 1	0.01	0.96	9.31
Line 2	0.01	1.94	24.1	27.61
Line 3	0.01	1.05	11.2
Line 4	0.01	0.35	14.4	28.78
Line 5	0.01	1.03	4.35
Line 6	0.01	1.03	2.78
Line 7	0.01	0.69	22.6	13.65
Line 8	0.01	0.33	2.39
Line 9	0.01	0.51	4.77
Line 10	0.01	1.31	2.7
Line P				13.33

## Sheet: 3d
1	3	7	10
0.000625	0.0733333	4.62267	13.6133
	0.202083	8.70278
	0.105729	4.66667	25.2824
	0.0413194	8.65
	0.118021	2.67344
	0.110868	2.085	8.48385
	0.0886458	8.55347
	0.0595833	0.622396
	0.10625	2.7825
	0.109167	0.478125	8.42382

## Sheet: 3e
B- Spores	B+ Spores
16.67	33.33
9.68	5.31
2.74	3.5
4.44	10.53
0	7.21
1.64	10
6.52	8.82
1.72	17.46
0	6.35
0	14.81
2.78	20.69
0	31.82
1.35	23.33
1.22	10.34
1.25	11.76
1.37	15.15
0	6.45
1.39	13.51
1.32	11.54
1.3	16.67
2.74	12.5
5.45	10.71
1.41	16.67
4.48	13.04
3.33	20
0	18.75
1.45	25.81
3.03	22.58
1.32	9.52
2.99	28.57
1.49	34.78
4.88	2.13
0	3.57
0	3.98
0	6.35
3.28	9.21
2.08	1.61
0	1.85
0	6.67
0	6.78
2.86	8.77
0	4.44
0	3.91
0	2.22
2.5	4.37
1.27	10.26
1.25	6.37
0	28.81
0	23.26
0	3.97
2.6	36.36
1.64	10.49
0	2.88
0	11.67
3.13	23.12
0	5.08
0	8.33
4.69	26.61
4.29	18.67
1.52	4.76
0	23.53
2.47	3.69
1.28	3.94
1.32	6.98
0	10.99
0	14.29
6.25	19.92
3.66	14.39
1.61	12.97
1.75	16.2
0	12.25
1.23	11.73
0	5.49
R1 FACS 11.10.2022	Day 1 [/96] Neg	Day 1 [/96] Pos 1	Day 1 [/96] Pos 2	Day 1 [/96] Pos 3	Day 1 [/96] Pos 4	Day 1 [/96] Pos 5	Day 2 [/96] Neg	Day 2 [/96] Pos 1	Day 2 [/96] Pos 2	Day 2 [/96] Pos 3	Day 2 [/96] Pos 4	Day 2 [/96] Pos 5	Day 1 [%] Neg	Day 1 [%] Pos 1	Day 1 [%] Pos 2	Day 1 [%] Pos 3	Day 1 [%] Pos 4	Day 1 [%] Pos 5	Day 2 [%] Neg	Day 2 [%] Pos 1	Day 2 [%] Pos 2	Day 2 [%] Pos 3	Day 2 [%] Pos 4	Day 2 [%] Pos 5	Day 2 [%] Avg Neg	Day 2 [%] Avg Pos		Delayed Neg	Delayed Pos	Delayed Neg %	Delayed Pos %
Line 1-10 (ancestor)	50	6	1	5	4	6	60	8	4	6	5	7	52.0833	6.25	1.04167	5.20833	4.16667	6.25	62.5	8.33333	4.16667	6.25	5.20833	7.29167	62.5	6.25		10	6	16.6667	33.3333
R2 FACS 18.10.2022	Day 1 [/96] Neg	Day 1 [/96] Pos 1	Day 1 [/96] Pos 2	Day 1 [/96] Pos 3			Day 2 [/96] Neg	Day 2 [/96] Pos 1	Day 2 [/96] Pos 2	Day 2 [/96] Pos 3			Day 1 [%] Neg	Day 1 [%] Pos 1	Day 1 [%] Pos 2	Day 1 [%] Pos 3			Day 2 [%] Neg	Day 2 [%] Pos 1	Day 2 [%] Pos 2	Day 2 [%] Pos 3			Day 2 [%] Avg Neg	Day 2 [%] Avg Pos
R2 Line 1	28	42	33	32			31	44	35	34			29.1667	43.75	34.375	33.3333			32.2917	45.8333	36.4583	35.4167			32.2917	39.2361		3	6	9.67742	5.30973
R2 Line 2	71	45	47	46			73	47	48	48			73.9583	46.875	48.9583	47.9167			76.0417	48.9583	50	50			76.0417	49.6528		2	5	2.73973	3.4965
R2 Line 3	43	8	14	12			45	11	15	12			44.7917	8.33333	14.5833	12.5			46.875	11.4583	15.625	12.5			46.875	13.1944		2	4	4.44444	10.5263
R2 Line 4	46	39	34	30			46	44	36	31			47.9167	40.625	35.4167	31.25			47.9167	45.8333	37.5	32.2917			47.9167	38.5417		0	8	0	7.20721
R2 Line 5	60	54	39	51			61	60	43	57			62.5	56.25	40.625	53.125			63.5417	62.5	44.7917	59.375			63.5417	55.5556		1	16	1.63934	10
R2 Line 6	43	20	22	20			46	22	26	20			44.7917	20.8333	22.9167	20.8333			47.9167	22.9167	27.0833	20.8333			47.9167	23.6111		3	6	6.52174	8.82353
R2 Line 7	57	15	16	21			58	20	17	26			59.375	15.625	16.6667	21.875			60.4167	20.8333	17.7083	27.0833			60.4167	21.875		1	11	1.72414	17.4603
R2 Line 8	55	20	22	17			55	22	23	18			57.2917	20.8333	22.9167	17.7083			57.2917	22.9167	23.9583	18.75			57.2917	21.875		0	4	0	6.34921
R2 Line 9	47	7	7	9			47	9	9	9			48.9583	7.29167	7.29167	9.375			48.9583	9.375	9.375	9.375			48.9583	9.375		0	4	0	14.8148
R2 Line 10	35	8	9	6			36	12	11	6			36.4583	8.33333	9.375	6.25			37.5	12.5	11.4583	6.25			37.5	10.0694		1	6	2.77778	20.6897
R3 FACS 25.10.2022	Day 1 [/96] Neg	Day 1 [/96] Pos 1	Day 1 [/96] Pos 2	Day 1 [/96] Pos 3			Day 2 [/96] Neg	Day 2 [/96] Pos 1	Day 2 [/96] Pos 2	Day 2 [/96] Pos 3			Day 1 [%] Neg	Day 1 [%] Pos 1	Day 1 [%] Pos 2	Day 1 [%] Pos 3			Day 2 [%] Neg	Day 2 [%] Pos 1	Day 2 [%] Pos 2	Day 2 [%] Pos 3			Day 2 [%] Avg Neg	Day 2 [%] Avg Pos
Line 1	65	5	3	7			65	5	4	13			67.7083	5.20833	3.125	7.29167			67.7083	5.20833	4.16667	13.5417			67.7083	7.63889		0	7	0	31.8182
Line 2	73	7	9	7			74	9	12	9			76.0417	7.29167	9.375	7.29167			77.0833	9.375	12.5	9.375			77.0833	10.4167		1	7	1.35135	23.3333
Line 3	81	8	7	11			82	9	8	12			84.375	8.33333	7.29167	11.4583			85.4167	9.375	8.33333	12.5			85.4167	10.0694		1	3	1.21951	10.3448
Line 4	79	10	9	11			80	12	9	13			82.2917	10.4167	9.375	11.4583			83.3333	12.5	9.375	13.5417			83.3333	11.8056		1	4	1.25	11.7647
Line 5	72	8	10	10			73	11	10	12			75	8.33333	10.4167	10.4167			76.0417	11.4583	10.4167	12.5			76.0417	11.4583		1	5	1.36986	15.1515
Line 6	75	12	7	10			75	12	9	10			78.125	12.5	7.29167	10.4167			78.125	12.5	9.375	10.4167			78.125	10.7639		0	2	0	6.45161
Line 7	71	9	15	8			72	12	15	10			73.9583	9.375	15.625	8.33333			75	12.5	15.625	10.4167			75	12.8472		1	5	1.38889	13.5135
Line 8	75	15	18	13			76	19	18	15			78.125	15.625	18.75	13.5417			79.1667	19.7917	18.75	15.625			79.1667	18.0556		1	6	1.31579	11.5385
Line 9	76	11	16	23			77	18	18	24			79.1667	11.4583	16.6667	23.9583			80.2083	18.75	18.75	25			80.2083	20.8333		1	10	1.2987	16.6667
Line 10	71	6	8	7			73	7	9	8			73.9583	6.25	8.33333	7.29167			76.0417	7.29167	9.375	8.33333			76.0417	8.33333		2	3	2.73973	12.5
R4 FACS 01.11.2022	Day 1 [/96] Neg	Day 1 [/96] Pos 1	Day 1 [/96] Pos 2	Day 1 [/96] Pos 3			Day 2 [/96] Neg	Day 2 [/96] Pos 1	Day 2 [/96] Pos 2	Day 2 [/96] Pos 3			Day 1 [%] Neg	Day 1 [%] Pos 1	Day 1 [%] Pos 2	Day 1 [%] Pos 3			Day 2 [%] Neg	Day 2 [%] Pos 1	Day 2 [%] Pos 2	Day 2 [%] Pos 3			Day 2 [%] Avg Neg	Day 2 [%] Avg Pos
Line 1	52	8	13	4			55	8	15	5			54.1667	8.33333	13.5417	4.16667			57.2917	8.33333	15.625	5.20833			57.2917	9.72222		3	3	5.45455	10.7143
Line 2	70	6	10	4			71	8	12	4			72.9167	6.25	10.4167	4.16667			73.9583	8.33333	12.5	4.16667			73.9583	8.33333		1	4	1.40845	16.6667
Line 3	64	5	8	7			67	6	9	8			66.6667	5.20833	8.33333	7.29167			69.7917	6.25	9.375	8.33333			69.7917	7.98611		3	3	4.47761	13.0435
Line 4	58	7	9	12			60	10	12	13			60.4167	7.29167	9.375	12.5			62.5	10.4167	12.5	13.5417			62.5	12.1528		2	7	3.33333	20
Line 5	71	5	4	4			71	6	5	5			73.9583	5.20833	4.16667	4.16667			73.9583	6.25	5.20833	5.20833			73.9583	5.55556		0	3	0	18.75
Line 6	68	7	8	8			69	9	9	13			70.8333	7.29167	8.33333	8.33333			71.875	9.375	9.375	13.5417			71.875	10.7639		1	8	1.44928	25.8065
Line 7	64	12	16	20			66	13	24	25			66.6667	12.5	16.6667	20.8333			68.75	13.5417	25	26.0417			68.75	21.5278		2	14	3.0303	22.5806
Line 8	75	7	5	7			76	9	5	7			78.125	7.29167	5.20833	7.29167			79.1667	9.375	5.20833	7.29167			79.1667	7.29167		1	2	1.31579	9.52381
Line 9	65	3	7	5			67	6	9	6			67.7083	3.125	7.29167	5.20833			69.7917	6.25	9.375	6.25			69.7917	7.29167		2	6	2.98507	28.5714
Line 10	66	7	4	4			67	12	5	6			68.75	7.29167	4.16667	4.16667			69.7917	12.5	5.20833	6.25			69.7917	7.98611		1	8	1.49254	34.7826
R5 FACS 08.11.2022	Day 1 [/96] Neg	Day 1 [/96] Pos 1	Day 1 [/96] Pos 2	Day 1 [/96] Pos 3			Day 2 [/96] Neg	Day 2 [/96] Pos 1	Day 2 [/96] Pos 2	Day 2 [/96] Pos 3			Day 1 [%] Neg	Day 1 [%] Pos 1	Day 1 [%] Pos 2	Day 1 [%] Pos 3			Day 2 [%] Neg	Day 2 [%] Pos 1	Day 2 [%] Pos 2	Day 2 [%] Pos 3			Day 2 [%] Avg Neg	Day 2 [%] Avg Pos
Line 1	39	12	22	12			41	13	22	12			40.625	12.5	22.9167	12.5			42.7083	13.5417	22.9167	12.5			42.7083	16.3194		2	1	4.87805	2.12766
Line 2	68	24	26	31			68	25	28	31			70.8333	25	27.0833	32.2917			70.8333	26.0417	29.1667	32.2917			70.8333	29.1667		0	3	0	3.57143
Line 3	51	55	62	52			51	57	63	56			53.125	57.2917	64.5833	54.1667			53.125	59.375	65.625	58.3333			53.125	61.1111		0	7	0	3.97727
Line 4	51	21	17	21			51	22	20	21			53.125	21.875	17.7083	21.875			53.125	22.9167	20.8333	21.875			53.125	21.875		0	4	0	6.34921
Line 5	59	20	24	25			61	24	25	27			61.4583	20.8333	25	26.0417			63.5417	25	26.0417	28.125			63.5417	26.3889		2	7	3.27869	9.21053
Line 6	47	42	39	41			48	43	39	42			48.9583	43.75	40.625	42.7083			50	44.7917	40.625	43.75			50	43.0556		1	2	2.08333	1.6129
Line 7	60	36	31	39			60	37	31	40			62.5	37.5	32.2917	40.625			62.5	38.5417	32.2917	41.6667			62.5	37.5		0	2	0	1.85185
Line 8	48	12	11	19			48	13	13	19			50	12.5	11.4583	19.7917			50	13.5417	13.5417	19.7917			50	15.625		0	3	0	6.66667
Line 9	58	14	18	23			58	15	21	23			60.4167	14.5833	18.75	23.9583			60.4167	15.625	21.875	23.9583			60.4167	20.4861		0	4	0	6.77966
Line 10	68	16	15	21			70	19	17	21			70.8333	16.6667	15.625	21.875			72.9167	19.7917	17.7083	21.875			72.9167	19.7917		2	5	2.85714	8.77193
R6 FACS 16.11.2022	Day 1 [/96] Neg	Day 1 [/96] Pos 1	Day 1 [/96] Pos 2	Day 1 [/96] Pos 3			Day 2 [/96] Neg	Day 2 [/96] Pos 1	Day 2 [/96] Pos 2	Day 2 [/96] Pos 3			Day 1 [%] Neg	Day 1 [%] Pos 1	Day 1 [%] Pos 2	Day 1 [%] Pos 3			Day 2 [%] Neg	Day 2 [%] Pos 1	Day 2 [%] Pos 2	Day 2 [%] Pos 3			Day 2 [%] Avg Neg	Day 2 [%] Avg Pos
Line 1	54	40	40	49			54	46	40	49			56.25	41.6667	41.6667	51.0417			56.25	47.9167	41.6667	51.0417			56.25	46.875		0	6	0	4.44444
Line 2	38	58	51	63			38	60	54	65			39.5833	60.4167	53.125	65.625			39.5833	62.5	56.25	67.7083			39.5833	62.1528		0	7	0	3.91061
Line 3	64	43	40	49			64	43	43	49			66.6667	44.7917	41.6667	51.0417			66.6667	44.7917	44.7917	51.0417			66.6667	46.875		0	3	0	2.22222
Line 4	78	56	57	62			80	60	60	63			81.25	58.3333	59.375	64.5833			83.3333	62.5	62.5	65.625			83.3333	63.5417		2	8	2.5	4.37158
Line 5	78	37	36	32			79	39	42	36			81.25	38.5417	37.5	33.3333			82.2917	40.625	43.75	37.5			82.2917	40.625		1	12	1.26582	10.2564
Line 6	79	63	66	62			80	66	69	69			82.2917	65.625	68.75	64.5833			83.3333	68.75	71.875	71.875			83.3333	70.8333		1	13	1.25	6.37255
Line 7	76	27	24	33			76	43	33	42			79.1667	28.125	25	34.375			79.1667	44.7917	34.375	43.75			79.1667	40.9722		0	34	0	28.8136
Line 8	89	12	12	9			89	15	15	13			92.7083	12.5	12.5	9.375			92.7083	15.625	15.625	13.5417			92.7083	14.9306		0	10	0	23.2558
Line 9	80	48	49	48			80	50	52	49			83.3333	50	51.0417	50			83.3333	52.0833	54.1667	51.0417			83.3333	52.4306		0	6	0	3.97351
Line 10	75	9	8	11			77	11	15	18			78.125	9.375	8.33333	11.4583			80.2083	11.4583	15.625	18.75			80.2083	15.2778		2	16	2.5974	36.3636
R7 FACS 23.11.2022	Day 1 [/96] Neg	Day 1 [/96] Pos 1	Day 1 [/96] Pos 2	Day 1 [/96] Pos 3			Day 2 [/96] Neg	Day 2 [/96] Pos 1	Day 2 [/96] Pos 2	Day 2 [/96] Pos 3			Day 1 [%] Neg	Day 1 [%] Pos 1	Day 1 [%] Pos 2	Day 1 [%] Pos 3			Day 2 [%] Neg	Day 2 [%] Pos 1	Day 2 [%] Pos 2	Day 2 [%] Pos 3			Day 2 [%] Avg Neg	Day 2 [%] Avg Pos
Line 1	60	40	42	46			61	45	47	51			62.5	41.6667	43.75	47.9167			63.5417	46.875	48.9583	53.125			63.5417	49.6528		1	15	1.63934	10.4895
Line 2	58	34	31	36			58	34	33	37			60.4167	35.4167	32.2917	37.5			60.4167	35.4167	34.375	38.5417			60.4167	36.1111		0	3	0	2.88462
Line 3	73	41	32	33			73	46	35	39			76.0417	42.7083	33.3333	34.375			76.0417	47.9167	36.4583	40.625			76.0417	41.6667		0	14	0	11.6667
Line 4	62	41	48	44			64	58	61	54			64.5833	42.7083	50	45.8333			66.6667	60.4167	63.5417	56.25			66.6667	60.0694		2	40	3.125	23.1214
Line 5	82	46	66	56			82	50	68	59			85.4167	47.9167	68.75	58.3333			85.4167	52.0833	70.8333	61.4583			85.4167	61.4583		0	9	0	5.08475
Line 6	63	62	68	68			63	66	74	76			65.625	64.5833	70.8333	70.8333			65.625	68.75	77.0833	79.1667			65.625	75		0	18	0	8.33333
Line 7	61	29	25	26			64	39	33	37			63.5417	30.2083	26.0417	27.0833			66.6667	40.625	34.375	38.5417			66.6667	37.8472		3	29	4.6875	26.6055
Line 8	67	11	25	25			70	16	32	27			69.7917	11.4583	26.0417	26.0417			72.9167	16.6667	33.3333	28.125			72.9167	26.0417		3	14	4.28571	18.6667
Line 9	65	55	49	56			66	58	51	59			67.7083	57.2917	51.0417	58.3333			68.75	60.4167	53.125	61.4583			68.75	58.3333		1	8	1.51515	4.7619
Line 10	79	12	17	10			79	17	20	14			82.2917	12.5	17.7083	10.4167			82.2917	17.7083	20.8333	14.5833			82.2917	17.7083		0	12	0	23.5294
R8 FACS 29.11.2022	Day 1 [/96] Neg	Day 1 [/96] Pos 1	Day 1 [/96] Pos 2	Day 1 [/96] Pos 3			Day 2 [/96] Neg	Day 2 [/96] Pos 1	Day 2 [/96] Pos 2	Day 2 [/96] Pos 3			Day 1 [%] Neg	Day 1 [%] Pos 1	Day 1 [%] Pos 2	Day 1 [%] Pos 3			Day 2 [%] Neg	Day 2 [%] Pos 1	Day 2 [%] Pos 2	Day 2 [%] Pos 3			Day 2 [%] Avg Neg	Day 2 [%] Avg Pos
Line 2	79	87	87	87			81	91	90	90			82.2917	90.625	90.625	90.625			84.375	94.7917	93.75	93.75			84.375	94.0972		2	10	2.46914	3.69004
Line 4	77	86	91	91			78	92	91	96			80.2083	89.5833	94.7917	94.7917			81.25	95.8333	94.7917	100			81.25	96.875		1	11	1.28205	3.94265
Line 7	75	53	60	47			76	55	66	51			78.125	55.2083	62.5	48.9583			79.1667	57.2917	68.75	53.125			79.1667	59.7222		1	12	1.31579	6.97674
Line P	84	51	56	63			84	62	63	66			87.5	53.125	58.3333	65.625			87.5	64.5833	65.625	68.75			87.5	66.3194		0	21	0	10.9948
R9 FACS 06.12.2022	Day 1 [/96] Neg	Day 1 [/96] Pos 1	Day 1 [/96] Pos 2	Day 1 [/96] Pos 3			Day 2 [/96] Neg	Day 2 [/96] Pos 1	Day 2 [/96] Pos 2	Day 2 [/96] Pos 3			Day 1 [%] Neg	Day 1 [%] Pos 1	Day 1 [%] Pos 2	Day 1 [%] Pos 3			Day 2 [%] Neg	Day 2 [%] Pos 1	Day 2 [%] Pos 2	Day 2 [%] Pos 3			Day 2 [%] Avg Neg	Day 2 [%] Avg Pos
Line 2	76	47	58	57			76	57	67	65			79.1667	48.9583	60.4167	59.375			79.1667	59.375	69.7917	67.7083			79.1667	65.625		0	27	0	14.2857
Line 4	60	57	71	69			64	77	86	83			62.5	59.375	73.9583	71.875			66.6667	80.2083	89.5833	86.4583			66.6667	85.4167		4	49	6.25	19.9187
Line 7	79	37	32	44			82	42	41	49			82.2917	38.5417	33.3333	45.8333			85.4167	43.75	42.7083	51.0417			85.4167	45.8333		3	19	3.65854	14.3939
Line P	61	61	45	55			62	68	54	63			63.5417	63.5417	46.875	57.2917			64.5833	70.8333	56.25	65.625			64.5833	64.2361		1	24	1.6129	12.973
R10 FACS 13.12.2022	Day 1 [/96] Neg	Day 1 [/96] Pos 1	Day 1 [/96] Pos 2	Day 1 [/96] Pos 3			Day 2 [/96] Neg	Day 2 [/96] Pos 1	Day 2 [/96] Pos 2	Day 2 [/96] Pos 3			Day 1 [%] Neg	Day 1 [%] Pos 1	Day 1 [%] Pos 2	Day 1 [%] Pos 3			Day 2 [%] Neg	Day 2 [%] Pos 1	Day 2 [%] Pos 2	Day 2 [%] Pos 3			Day 2 [%] Avg Neg	Day 2 [%] Avg Pos
Line 2	56	43	35	41			57	51	41	50			58.3333	44.7917	36.4583	42.7083			59.375	53.125	42.7083	52.0833			59.375	49.3056		1	23	1.75439	16.1972
Line 4	65	75	76	71			65	89	85	79			67.7083	78.125	79.1667	73.9583			67.7083	92.7083	88.5417	82.2917			67.7083	87.8472		0	31	0	12.253
Line 7	80	57	49	52			81	63	58	58			83.3333	59.375	51.0417	54.1667			84.375	65.625	60.4167	60.4167			84.375	62.1528		1	21	1.23457	11.7318
Line P	68	59	57	56			68	63	60	59			70.8333	61.4583	59.375	58.3333			70.8333	65.625	62.5	61.4583			70.8333	63.1944		0	10	0	5.49451

## Sheet: 3f
rt [min]	L1	L2	L3	L4	L5	L6	L7	L8	L9	L10
0.835637	0	0	0	0	0	0	0	0	0	0
0.837883	0	0	0	0	0	0	0	0	0	0
0.840129	0	0	0	0	0	0	0	0	0	0
0.842373	0	0	0	0	0	0	0	0	0	0
0.844619	0	0	0	0	0	0	0	0	0	0
0.846864	0	0	0	0	0	0	0	0	0	0
0.84911	0	0	0	0	0	0	0	0	0	0
0.851356	0	0	0	0	0	0	0	0	0	0
0.853602	0	0	0	0	0	0	0	0	0	0
0.855848	0	0	0	0	0	0	0	0	0	0
0.858094	0	0	0	0	0	0	0	0	0	0
0.860339	0	0	0	0	0	0	0	0	0	0
0.862585	0	0	0	0	0	0	0	0	0	0
0.864831	0	0	0	0	0	0	0	0	0	0
0.867077	0	0	0	0	0	0	0	0	0	0
0.869323	0	0	0	0	0	0	0	0	0	0
0.871568	0	0	0	0	0	0	0	0	0	0
0.873814	0	0	0	0	0	0	0	0	0	0
0.87606	0	0	0	0	0	0	0	0	0	0
0.878306	0	0	0	0	0	0	0	0	0	0
0.880552	0	0	0	0	0	0	0	0	0	0
0.882795	0	0	0	0	0	0	0	0	0	0
0.885041	0	0	0	0	0	0	0	0	0	0
0.887287	0	0	0	0	0	0	0	0	0	0
0.889533	0	0	0	0	0	0	0	0	0	0
0.891779	0	0	0	0	0	0	0	0	0	0
0.894025	0	0	0	0	0	0	0	0	0	0
0.89627	0	0	0	0	0	0	0	0	0	0
0.898516	0	0	0	0	0	0	0	0	0	0
0.900762	0	0	0	0	0	0	0	0	0	0
0.903008	0	0	0	0	0	0	0	0	0	0
0.905254	0	0	0	0	0	0	0	0	0	0
0.907499	0	0	0	0	0	0	0	0	0	0
0.909745	0	0	0	0	0	0	0	0	0	0
0.911991	0	0	0	0	0	0	0	0	0	0
0.914237	0	0	0	0	0	0	0	0	0	0
0.916483	0	0	0	0	0	0	0	0	0	0
0.918729	0	0	0	0	0	0	0	0	0	0
0.920974	0	0	0	0	0	0	0	0	0	0
0.92322	0	0	0	0	0	0	0	0	0	0
0.925466	0	0	0	0	0	0	0	0	0	0
0.927712	0	0	0	0	0	0	0	0	0	0
0.929956	0	0	0	0	0	0	0	0	0	0
0.932201	0	0	0	0	0	0	0	0	0	0
0.934447	0	0	0	0	0	0	0	0	0	0
0.936693	0	0	0	0	0	0	0	0	0	0
0.938939	0	0	0	0	0	0	0	0	0	0
0.941185	0	0	0	0	0	0	0	0	0	0
0.94343	0	0	0	0	0	0	0	0	0	0
0.945676	0	0	0	0	0	0	0	0	0	0
0.947922	0	0	0	0	0	3070.33	0	0	0	0
0.950168	0	0	0	0	0	0	0	0	0	0
0.952414	0	0	0	0	0	0	0	0	0	0
0.95466	0	0	0	0	0	0	0	0	0	0
0.956905	0	0	0	0	0	0	0	0	0	0
0.959151	0	0	0	0	0	0	0	0	0	0
0.961397	0	0	0	0	0	0	0	0	0	0
0.963643	0	0	0	0	0	0	0	0	0	0
0.965889	0	0	0	0	0	0	0	0	0	0
0.968134	0	0	0	0	0	0	0	0	0	0
0.97038	0	0	0	0	0	0	0	0	0	0
0.972624	0	0	0	0	0	0	0	0	0	0
0.97487	0	0	0	0	0	0	0	0	0	0
0.977116	0	0	0	0	0	0	0	0	0	0
0.979361	0	0	0	0	0	0	0	0	0	0
0.981607	0	0	0	0	0	0	0	0	0	0
0.983853	0	0	0	0	0	0	0	0	0	0
0.986099	0	0	0	0	0	0	0	0	0	0
0.988345	0	0	0	0	0	0	0	0	0	0
0.990591	0	0	0	0	0	0	0	0	0	0
0.992836	0	0	0	0	0	0	0	0	0	0
0.995082	0	0	0	0	0	0	0	0	0	0
0.997328	0	0	0	0	0	0	0	0	0	0
0.999574	0	0	0	0	0	0	0	0	0	0
1.00182	0	0	0	0	0	0	0	0	0	0
1.00407	0	0	0	0	0	0	0	0	0	0
1.00631	0	0	0	0	0	0	0	0	0	0
1.00856	0	0	0	0	0	0	0	0	0	0
1.0108	0	0	0	0	0	0	0	0	0	0
1.01305	0	0	0	0	0	0	0	0	0	0
1.0153	0	0	0	0	0	0	0	0	0	0
1.01754	0	0	0	0	0	0	0	0	0	0
1.01978	0	0	0	0	0	0	0	0	0	0
1.02203	0	0	0	0	0	0	0	0	0	0
1.02428	0	0	0	0	0	0	0	0	0	0
1.02652	0	0	0	0	0	0	0	0	0	0
1.02877	0	0	0	0	0	0	0	0	0	0
1.03101	0	0	0	0	0	0	0	0	0	0
1.03326	0	0	0	0	0	0	0	0	0	0
1.0355	0	0	0	0	0	0	0	0	0	0
1.03775	0	0	0	0	0	0	0	0	0	0
1.04	0	0	0	0	0	0	0	0	0	0
1.04224	0	0	0	0	0	0	0	0	0	0
1.04449	0	0	0	0	0	0	0	0	0	0
1.04673	0	0	0	0	0	0	0	0	0	0
1.04898	0	0	0	0	0	0	0	0	0	0
1.05123	0	0	0	0	0	0	0	0	0	0
1.05347	0	0	0	0	0	0	0	0	0	0
1.05572	0	0	0	0	0	0	0	0	0	0
1.05796	0	0	0	0	0	0	0	0	0	0
1.06021	0	0	0	0	0	0	0	0	0	0
1.06245	0	0	0	0	0	0	0	0	0	0
1.0647	0	0	0	0	0	0	0	0	0	0
1.06694	0	0	0	0	0	0	0	0	0	0
1.06919	0	0	0	0	0	0	0	0	0	0
1.07144	0	0	0	0	0	0	0	0	0	0
1.07368	0	0	0	0	0	0	0	0	0	0
1.07593	0	0	0	0	0	0	0	0	0	0
1.07817	0	0	0	0	0	0	0	0	0	0
1.08042	0	0	0	0	0	0	0	0	0	0
1.08266	0	0	0	0	0	0	0	0	0	0
1.08491	0	0	0	0	0	0	0	0	0	0
1.08716	0	0	0	0	0	0	0	0	0	0
1.0894	0	0	0	0	0	0	0	0	0	0
1.09165	0	0	0	0	0	0	0	0	0	0
1.09389	0	0	0	0	0	0	0	0	0	0
1.09614	0	0	0	0	0	0	0	0	0	0
1.09839	0	0	0	0	0	0	0	0	0	0
1.10063	0	0	0	0	0	0	0	0	0	0
1.10288	0	0	0	0	0	0	0	0	0	0
1.10512	0	0	0	0	0	0	0	0	0	0
1.10737	0	0	0	0	0	0	0	0	0	0
1.10961	0	0	0	0	0	0	0	0	0	0
1.11186	0	0	0	0	0	0	0	0	0	0
1.1141	0	0	0	0	0	0	0	0	0	0
1.11635	0	0	0	0	0	0	0	0	0	0
1.1186	0	0	0	0	0	0	0	0	0	0
1.12084	0	0	0	0	0	0	0	0	0	0
1.12309	0	0	0	0	0	0	0	0	0	0
1.12533	0	0	0	0	0	0	0	0	0	0
1.12758	0	0	0	0	0	0	0	0	0	0
1.12983	0	0	0	0	0	0	0	0	0	0
1.13207	0	0	0	0	0	0	0	0	0	0
1.13432	0	0	0	0	0	0	0	0	0	0
1.13656	0	0	0	0	0	0	0	0	0	0
1.13881	0	0	0	0	0	0	0	0	0	0
1.14105	0	0	0	0	0	0	0	0	0	0
1.1433	0	0	0	0	0	0	0	0	0	0
1.14555	0	0	0	0	0	0	0	0	0	0
1.14779	0	0	0	0	0	0	0	0	0	0
1.15004	0	0	0	0	0	0	0	0	0	0
1.15228	0	0	0	0	0	0	0	0	0	0
1.15453	0	0	0	0	0	0	0	0	0	0
1.15677	0	0	0	0	0	0	0	0	0	0
1.15902	0	0	0	0	0	0	0	0	0	0
1.16126	0	0	0	0	0	0	0	0	0	0
1.16351	0	0	0	0	0	0	0	0	0	0
1.16576	0	0	0	0	0	0	0	0	0	0
1.168	0	0	0	0	0	0	0	0	0	0
1.17025	0	0	0	0	0	0	0	0	0	0
1.17249	0	0	0	0	0	0	0	0	0	0
1.17474	0	0	0	0	0	0	0	0	0	0
1.17698	0	0	0	0	0	0	0	0	0	0
1.17923	0	0	0	0	0	0	0	0	0	0
1.18148	0	0	0	0	0	0	0	0	0	0
1.18372	0	0	0	0	0	0	0	0	0	0
1.18597	0	0	0	0	0	0	0	0	0	0
1.18821	0	0	0	0	0	0	0	0	0	0
1.19046	0	0	0	0	0	0	0	0	0	0
1.1927	0	0	0	0	0	0	0	0	0	0
1.19495	0	0	0	0	0	0	0	0	0	0
1.1972	0	0	0	0	0	0	0	0	0	0
1.19944	0	0	0	0	0	0	0	0	0	0
1.20169	0	0	0	0	0	0	0	0	0	0
1.20393	0	0	0	0	0	0	0	0	0	0
1.20618	0	0	0	0	0	0	0	0	0	0
1.20843	0	0	0	0	0	0	0	0	0	0
1.21067	0	0	0	0	0	0	0	0	0	0
1.21292	0	0	0	0	0	0	0	0	0	0
1.21516	0	0	0	0	0	0	0	0	0	0
1.21741	0	0	0	0	0	0	0	0	0	0
1.21965	0	0	0	0	0	0	0	0	0	0
1.2219	0	0	0	0	0	0	0	0	0	0
1.22415	0	0	0	0	0	0	0	0	0	0
1.22639	0	0	0	0	0	0	0	0	0	0
1.22864	0	0	0	0	0	0	0	0	0	0
1.23088	0	0	0	0	0	0	0	0	0	0
1.23313	0	0	0	0	0	0	0	0	0	0
1.23537	0	0	0	0	0	0	0	0	0	0
1.23762	0	0	0	0	0	0	0	0	0	0
1.23986	0	0	0	0	0	0	0	0	0	0
1.24211	0	0	0	0	0	0	0	0	0	0
1.24436	0	0	0	0	0	0	0	0	0	0
1.2466	0	0	0	0	0	0	0	0	0	0
1.24885	0	0	0	0	0	0	0	0	0	0
1.25109	0	0	0	0	0	0	0	0	0	0
1.25334	0	0	0	0	0	0	0	0	0	0
1.25558	0	0	0	0	0	0	0	0	0	0
1.25783	0	0	0	0	0	0	0	0	0	0
1.26008	0	0	0	0	0	0	0	0	0	0
1.26232	0	0	0	0	0	0	0	0	0	0
1.26457	0	0	0	0	0	0	0	0	0	0
1.26681	0	0	0	0	0	0	0	0	0	0
1.26906	0	0	0	0	0	0	0	0	0	0
1.2713	0	0	0	0	0	0	0	0	0	0
1.27355	0	0	0	0	0	0	0	0	0	0
1.2758	0	0	0	0	0	0	0	0	0	0
1.27804	0	0	0	0	0	0	0	0	0	0
1.28029	0	0	0	0	0	0	0	0	0	0
1.28253	0	0	0	0	0	0	0	0	0	0
1.28478	0	0	0	0	0	0	0	0	0	0
1.28702	0	0	0	0	0	0	0	0	0	0
1.28927	0	0	0	0	0	0	0	0	0	0
1.29152	0	0	0	0	0	0	0	0	0	0
1.29376	0	0	0	0	0	0	0	0	0	0
1.29601	0	0	0	0	0	0	0	0	0	0
1.29825	0	0	0	0	0	0	0	0	0	0
1.3005	0	0	0	0	0	0	0	0	0	0
1.30275	0	0	0	0	0	0	0	0	0	0
1.30499	0	0	0	0	0	0	0	0	0	0
1.30724	0	0	0	0	0	0	0	0	0	0
1.30948	0	0	0	0	0	0	0	0	0	0
1.31173	0	0	0	0	0	0	0	0	0	0
1.31397	0	0	0	0	0	0	0	0	0	0
1.31622	0	0	0	0	0	0	0	0	0	0
1.31846	0	0	0	0	0	0	0	0	0	0
1.32071	0	0	0	0	0	0	0	0	0	0
1.32296	0	0	0	0	0	0	0	0	0	0
1.3252	0	0	0	0	0	2110.14	0	0	0	0
1.32745	0	0	0	0	0	0	0	0	0	0
1.32969	0	0	0	0	0	0	0	0	0	0
1.33194	0	0	0	0	0	0	0	0	0	0
1.33418	0	0	0	0	0	0	0	0	0	0
1.33643	0	0	0	0	0	0	0	0	0	0
1.33868	0	0	0	0	0	0	0	0	0	0
1.34092	0	0	0	0	0	0	0	0	0	0
1.34317	0	0	0	0	0	0	0	0	0	0
1.34541	0	0	0	0	0	0	0	0	0	0
1.34766	0	0	0	0	0	0	0	0	0	0
1.3499	0	0	0	0	0	0	0	0	0	0
1.35215	0	0	0	0	0	0	0	0	0	0
1.3544	0	0	0	0	0	0	0	0	0	0
1.35664	0	0	0	0	0	0	0	0	0	0
1.35889	0	0	0	0	0	0	0	0	0	0
1.36113	0	0	0	0	0	0	0	0	0	0
1.36338	0	0	0	0	0	0	0	2738.66	0	0
1.36563	0	0	0	0	0	0	0	0	0	0
1.36787	0	0	0	0	0	0	0	0	0	0
1.37011	0	0	0	0	0	0	0	0	0	0
1.37236	0	0	0	0	0	0	0	0	0	0
1.37461	0	0	0	0	0	0	0	0	0	0
1.37685	0	0	0	0	0	0	0	0	0	0
1.3791	0	0	0	0	0	0	0	0	0	0
1.38134	0	0	0	0	0	0	0	0	0	0
1.38359	0	0	0	0	0	0	0	0	0	0
1.38584	0	0	0	0	0	0	0	0	0	0
1.38808	0	0	0	0	0	0	0	0	0	0
1.39033	0	0	0	0	0	0	0	0	0	0
1.39257	0	0	0	0	0	0	0	0	0	0
1.39482	0	0	0	0	0	0	0	0	0	0
1.39707	0	0	0	0	0	0	0	0	0	0
1.39931	0	0	0	0	0	0	0	0	0	0
1.40156	0	0	0	0	0	0	0	0	0	0
1.4038	0	0	0	0	0	0	0	0	0	0
1.40605	0	0	0	0	0	0	0	0	0	0
1.40829	0	0	0	0	0	0	0	0	0	0
1.41054	0	0	0	0	0	0	0	0	0	0
1.41278	0	0	0	0	0	0	0	0	0	0
1.41503	0	0	0	0	0	0	0	0	0	0
1.41728	0	0	0	0	0	0	0	0	0	0
1.41952	0	0	2199.94	0	0	0	0	0	0	0
1.42177	0	0	0	0	0	0	0	0	0	0
1.42401	0	0	0	0	0	0	0	0	0	0
1.42626	0	0	0	0	0	0	0	0	0	0
1.4285	0	0	0	0	0	0	0	0	0	0
1.43075	0	0	0	0	0	0	0	0	0	0
1.433	0	0	0	0	0	0	0	0	0	0
1.43524	0	0	0	0	0	0	0	0	0	0
1.43749	0	0	0	0	0	0	0	0	0	0
1.43973	0	0	0	0	0	0	0	0	0	0
1.44198	0	0	0	0	0	0	0	0	0	0
1.44423	0	0	0	0	0	1943.79	0	0	0	0
1.44647	0	0	0	0	0	0	0	0	0	0
1.44872	0	0	0	0	0	0	0	0	0	0
1.45096	0	0	0	0	0	0	0	0	0	0
1.45321	0	0	0	0	0	0	0	0	0	0
1.45545	0	0	0	0	0	0	0	0	0	0
1.4577	0	0	0	0	0	0	0	0	0	0
1.45994	0	0	0	0	0	0	0	0	0	0
1.46219	0	0	0	0	0	0	0	0	0	0
1.46443	0	0	0	0	0	0	0	0	0	0
1.46668	0	0	0	0	0	0	0	0	0	0
1.46893	0	0	0	0	0	0	0	0	0	0
1.47117	0	0	0	0	0	0	0	0	0	0
1.47342	0	0	0	0	0	0	0	0	0	0
1.47566	0	0	0	0	0	0	0	0	0	0
1.47791	0	0	0	0	0	0	0	0	0	0
1.48016	0	0	0	0	0	0	0	0	0	0
1.4824	0	0	0	0	0	0	0	0	0	0
1.48465	0	0	0	0	0	0	0	0	0	0
1.48689	0	0	0	0	0	0	0	0	0	0
1.48914	0	0	0	0	0	0	0	0	0	0
1.49138	0	0	0	0	0	0	0	0	0	0
1.49363	0	0	0	0	0	0	0	0	0	0
1.49588	0	0	0	0	0	0	0	0	0	0
1.49812	0	0	0	0	0	0	0	0	0	0
1.50037	0	0	0	0	0	0	0	0	0	0
1.50261	0	0	0	0	0	0	0	0	0	0
1.50486	0	0	0	0	0	0	0	0	0	0
1.5071	0	0	0	0	0	0	0	0	0	0
1.50935	0	0	0	0	0	0	0	0	0	0
1.5116	0	0	0	0	0	0	0	0	0	0
1.51384	0	0	0	0	0	0	0	0	0	0
1.51609	0	0	0	0	0	0	0	0	0	0
1.51833	0	0	0	0	0	0	0	0	0	0
1.52058	0	0	0	0	0	0	0	0	0	0
1.52283	0	0	0	0	0	0	0	0	0	0
1.52507	0	0	0	0	0	0	0	0	0	0
1.52732	0	0	0	0	0	0	0	0	0	0
1.52956	0	0	0	0	0	0	0	0	0	0
1.53181	0	0	0	0	0	0	0	0	0	0
1.53405	0	0	0	0	0	0	0	0	0	0
1.5363	0	0	0	0	0	0	0	0	0	0
1.53855	0	0	0	0	0	0	0	0	0	0
1.54079	0	0	0	0	0	0	0	0	0	0
1.54304	0	0	0	0	0	0	0	0	0	0
1.54528	0	0	0	0	0	0	0	0	0	0
1.54753	0	0	0	0	0	0	0	0	0	0
1.54977	0	0	0	0	0	0	0	0	0	0
1.55202	0	0	0	0	0	0	0	0	0	0
1.55426	0	0	0	0	0	0	0	0	0	0
1.55651	0	0	0	0	0	0	0	0	0	0
1.55876	0	0	0	0	0	0	0	0	0	0
1.561	0	0	0	0	0	0	0	0	0	0
1.56325	0	0	0	0	0	0	0	0	0	0
1.56549	0	0	2514.93	0	0	0	0	0	0	0
1.56774	0	0	0	0	0	0	0	0	0	0
1.56998	0	0	0	0	0	0	0	0	0	0
1.57223	0	0	0	0	0	0	0	0	0	0
1.57448	0	0	0	0	0	0	0	0	0	0
1.57672	0	0	2236.45	0	0	0	0	0	0	0
1.57897	0	0	0	0	0	0	0	0	0	0
1.58121	0	0	0	0	0	0	0	0	0	0
1.58346	0	0	0	0	0	0	0	0	0	0
1.5857	0	0	0	0	0	0	0	0	0	0
1.58795	0	0	0	0	0	0	0	0	0	0
1.5902	0	0	1805.17	0	0	0	0	0	0	0
1.59244	0	0	2461.32	0	0	0	0	0	0	0
1.59469	0	0	1642.2	0	0	0	0	0	0	0
1.59693	0	0	0	0	0	0	0	0	0	0
1.59918	0	0	0	0	0	0	0	0	0	0
1.60142	0	0	1957.18	0	0	0	0	0	0	0
1.60367	0	0	0	0	0	0	0	0	0	0
1.60592	0	0	0	0	0	0	0	0	0	0
1.60816	0	0	0	0	0	0	0	0	0	0
1.61041	0	0	0	0	0	0	0	0	0	0
1.61265	0	0	0	0	0	0	0	0	0	0
1.6149	0	0	0	0	0	0	0	0	0	0
1.61715	0	0	0	0	0	0	0	0	0	0
1.61939	0	0	0	0	0	0	0	0	0	0
1.62164	0	0	0	0	0	0	0	0	0	0
1.62388	0	0	0	0	0	0	0	0	0	0
1.62613	0	0	0	0	0	0	0	3569.77	0	0
1.62837	0	0	0	0	0	0	0	0	0	0
1.63062	0	0	0	0	0	0	0	0	0	0
1.63286	0	0	0	0	0	0	0	0	0	0
1.63511	0	0	0	0	0	0	0	3981.2	0	0
1.63735	0	0	0	0	0	0	0	3193.74	0	0
1.6396	0	0	0	0	0	0	0	0	0	0
1.64185	0	0	0	0	0	0	0	0	0	0
1.64409	0	0	0	0	0	0	0	0	0	0
1.64634	0	0	0	0	0	0	0	3566.64	0	0
1.64858	0	0	0	0	0	0	0	0	0	0
1.65083	0	0	0	0	0	0	0	0	0	0
1.65308	0	0	0	0	0	0	0	0	0	0
1.65532	0	0	0	0	0	0	0	0	0	0
1.65757	0	0	0	0	0	0	0	0	0	0
1.65981	0	0	0	0	0	0	0	0	0	0
1.66206	0	0	0	0	0	0	0	0	0	0
1.6643	0	0	0	0	0	0	0	0	0	0
1.66655	0	0	0	0	0	0	0	2458.65	0	0
1.6688	0	0	0	0	0	0	0	3075.28	0	0
1.67104	0	0	0	0	0	0	0	3056.29	0	0
1.67329	0	0	0	0	0	0	0	0	0	0
1.67553	0	0	0	0	0	0	0	0	0	0
1.67778	0	0	0	0	0	0	0	0	0	0
1.68002	0	0	0	0	0	0	0	0	0	0
1.68227	0	0	0	0	0	0	0	0	0	0
1.68451	0	0	0	0	0	0	0	0	0	0
1.68676	0	0	0	0	0	0	0	2929.85	0	0
1.68901	0	0	0	0	0	0	0	0	0	0
1.69125	0	0	0	0	0	0	0	0	0	0
1.6935	0	0	0	0	0	0	0	0	0	0
1.69574	0	0	0	0	0	0	0	0	0	0
1.69799	0	0	0	0	0	0	0	0	0	0
1.70024	0	0	0	0	0	0	0	0	0	0
1.70248	0	0	0	0	0	0	0	0	0	0
1.70473	0	0	0	0	0	0	0	0	0	0
1.70697	0	0	0	0	0	0	0	0	0	0
1.70922	0	0	0	0	0	0	0	0	0	0
1.71147	0	0	0	0	0	0	0	0	0	0
1.71371	0	0	0	0	0	0	0	0	0	0
1.71596	0	0	0	0	0	0	0	0	0	0
1.7182	0	0	0	0	0	0	0	0	0	0
1.72045	0	0	0	0	0	0	0	0	0	0
1.72269	0	0	0	0	0	0	0	0	0	0
1.72494	0	0	0	0	0	0	0	0	0	0
1.72718	0	0	0	0	0	0	0	0	0	0
1.72943	0	0	0	0	0	0	0	0	0	0
1.73168	0	0	0	0	0	0	0	0	0	0
1.73392	0	0	0	0	0	0	0	0	0	0
1.73617	0	0	0	0	0	0	0	0	0	0
1.73841	0	0	3071.3	0	0	0	0	0	0	0
1.74066	0	0	0	0	0	0	0	0	0	0
1.7429	0	0	0	0	0	0	0	0	0	0
1.74515	0	0	0	0	0	0	0	0	0	0
1.7474	0	0	0	0	0	0	0	0	0	0
1.74964	0	0	0	0	0	0	0	0	0	0
1.75189	0	0	0	0	0	0	0	0	0	0
1.75413	0	0	0	0	0	0	0	0	0	0
1.75638	0	0	0	0	0	0	0	0	0	0
1.75863	0	0	0	0	0	0	0	0	0	0
1.76087	0	0	0	0	0	0	0	0	0	0
1.76312	0	0	5079.89	0	0	0	0	0	0	0
1.76536	0	0	0	0	0	0	0	6861.46	0	0
1.76761	0	0	7178.01	0	0	0	0	0	0	0
1.76985	0	0	0	0	0	0	0	0	0	0
1.7721	0	0	0	0	0	0	0	6988.03	0	0
1.77434	0	0	0	0	0	0	0	11396.8	0	0
1.77659	0	0	6012.71	0	0	0	0	9657.35	0	0
1.77883	0	0	0	0	0	0	0	12277.5	0	0
1.78108	0	0	8034.31	0	0	0	0	0	0	0
1.78333	0	0	9670.97	0	0	0	0	13781.6	0	0
1.78557	0	0	9689.71	0	0	0	0	18570.3	0	0
1.78782	0	0	0	0	0	0	0	14279.1	0	0
1.79006	0	0	12947.2	0	0	0	0	17523.5	0	0
1.79231	0	0	14288.1	0	0	2601.85	0	13241.4	0	0
1.79456	0	0	13359.8	0	0	0	0	22246	0	0
1.7968	0	0	8488.66	0	0	0	0	17307.1	0	0
1.79905	0	0	12236.4	0	0	0	0	25052	0	0
1.80129	0	0	0	0	0	0	0	15733.2	0	0
1.80354	0	0	8430.73	0	0	3304.69	0	22598.8	0	0
1.80578	0	0	0	0	0	2305.89	0	0	0	0
1.80803	0	0	0	0	0	3334.37	0	0	0	0
1.81028	0	0	10596.2	0	0	0	0	14996	0	0
1.81252	0	0	0	0	0	4109.89	0	0	0	0
1.81477	0	0	15064.4	0	0	3923.85	0	20839.2	0	0
1.81701	0	0	15707.9	0	0	4495	0	19787.6	0	0
1.81926	0	0	0	0	0	4839.15	0	21292.7	0	0
1.8215	0	0	0	0	0	5454.73	0	0	0	0
1.82375	0	0	0	0	0	0	0	31499.2	0	0
1.826	0	0	0	0	0	4436.75	0	25252.2	0	0
1.82824	0	0	0	0	0	0	0	0	0	0
1.83049	0	0	0	0	0	3968.89	0	25631.6	0	0
1.83273	0	0	0	0	0	3958.88	0	29742.6	0	0
1.83498	0	0	0	0	0	4821.47	0	30650.3	0	0
1.83723	0	0	0	0	0	0	0	0	0	0
1.83947	0	0	0	0	0	3301.15	0	0	0	0
1.84172	0	0	0	0	0	0	0	30422.4	0	0
1.84396	0	0	0	0	0	0	0	0	0	0
1.84621	0	0	0	0	0	0	0	26277.7	0	0
1.84845	0	0	27069	0	0	0	0	41750.5	0	0
1.8507	0	0	0	0	0	5693.57	0	35890.2	0	0
1.85295	0	0	0	0	0	0	0	39065.3	0	0
1.85519	0	0	0	0	0	0	0	32536.9	0	0
1.85743	0	0	0	0	0	4996.29	0	41852.2	0	0
1.85968	0	0	0	0	0	0	0	46968.4	0	0
1.86193	0	0	39128.5	0	0	0	0	44208.2	0	0
1.86417	0	0	29309.2	0	0	6152.68	0	50384.1	0	0
1.86642	0	0	38184.2	0	0	0	0	54377.6	0	0
1.86866	0	0	35743.2	0	0	5257.42	0	43983.5	0	0
1.87091	0	0	41626.4	0	0	5300.65	0	55814.2	0	0
1.87316	0	0	45007.5	0	0	7709.67	0	53137.5	0	0
1.8754	0	0	35314.6	0	0	10156.1	0	62241.3	0	0
1.87765	0	0	0	0	0	10380.6	0	68046.9	0	0
1.87989	0	0	57651.7	0	0	8788.11	0	63592.2	0	0
1.88214	0	0	57923.1	0	0	0	0	68730.7	0	0
1.88438	0	0	58216.9	0	0	12221	0	63210.7	0	0
1.88663	0	0	66333.5	0	0	10589.4	0	57177.4	0	0
1.88888	0	0	60694.2	0	0	9956.72	0	63305.6	0	0
1.89112	0	0	0	0	0	9918.14	0	65727.3	0	0
1.89337	0	0	81827.9	0	0	13731.8	0	72841.3	0	0
1.89561	0	0	72895	0	0	12959.1	0	72512	0	0
1.89786	0	0	60175.7	0	0	11508.9	0	80485.9	0	0
1.9001	0	0	0	0	0	8736.32	0	79269.4	0	0
1.90235	0	0	79424.3	0	0	10751.9	0	86201.7	0	0
1.9046	0	0	92698.7	0	0	12482.3	0	85590.7	0	0
1.90684	0	0	85921.8	0	0	0	0	88226.1	0	0
1.90909	0	0	88879.9	0	0	0	0	86746.8	0	0
1.91133	0	0	76988.6	0	0	0	0	91958.6	0	0
1.91358	0	0	86234.6	0	0	11097.3	0	106396	0	0
1.91582	0	0	81367.4	0	0	0	0	101057	0	0
1.91807	0	0	94070.2	0	0	0	0	116121	0	0
1.92032	0	0	91145.3	0	0	15275.2	0	111060	0	0
1.92256	0	0	101211	0	0	13636.2	0	128671	0	0
1.92481	0	0	108650	0	0	14825.8	0	135517	0	0
1.92705	0	0	107664	0	0	14277.5	0	113074	0	0
1.9293	0	0	128759	0	0	13923.5	0	126028	0	0
1.93155	0	0	117168	0	0	15031	0	117412	0	0
1.93379	0	0	113416	0	0	17879	0	125271	0	0
1.93604	0	0	123154	0	0	10904.1	0	112134	0	0
1.93828	0	0	133186	0	0	17050.5	0	123415	0	0
1.94053	0	0	103344	0	0	19958.9	0	126352	0	0
1.94277	0	0	101551	0	0	18183.4	0	138387	0	0
1.94502	0	0	108141	0	0	23403.3	0	119913	0	0
1.94726	0	0	102519	0	0	21111.8	0	125344	0	0
1.94951	0	0	119060	0	0	16048.9	0	126544	0	0
1.95175	0	0	117586	0	0	15982	0	138468	0	0
1.954	0	0	103904	0	0	19062.3	0	143196	0	0
1.95625	0	0	133051	0	0	19380	0	137533	0	0
1.95849	0	0	130849	0	0	19152.5	0	130486	0	0
1.96074	0	0	121643	0	0	18982.2	0	143005	0	0
1.96298	0	0	113546	0	0	17550.1	0	145528	0	0
1.96523	0	0	136537	0	0	0	0	148886	0	0
1.96748	0	0	136390	0	0	18996.2	0	149339	0	0
1.96972	0	0	148142	0	0	16525.5	0	149481	0	0
1.97197	0	0	151109	0	0	17263.2	0	156487	0	0
1.97421	0	0	147783	0	0	20891	0	160499	0	0
1.97646	0	0	153362	0	0	25397.4	0	156942	0	0
1.9787	0	0	151564	0	0	27917.5	0	184007	0	0
1.98095	0	0	173527	0	0	0	0	173889	0	0
1.9832	0	0	234902	0	0	24352.7	0	189716	0	0
1.98544	0	0	165791	0	0	27770.5	0	181764	0	0
1.98769	0	0	192687	0	0	0	0	204850	0	0
1.98993	0	0	220053	0	0	23535.5	0	249954	0	0
1.99218	0	0	209580	0	0	27937.4	0	212815	0	0
1.99442	0	0	245822	0	0	33378.9	0	213858	0	0
1.99667	0	0	198163	0	0	43497.7	0	324892	0	0
1.99891	0	0	194839	0	0	36052.6	0	250126	0	0
2.00116	0	0	201250	0	0	38804.7	0	269925	0	0
2.00341	0	0	215194	0	0	36584.3	0	270243	0	0
2.00565	0	0	215210	0	0	32241	0	248126	0	0
2.0079	0	0	197445	0	0	32542.3	0	272452	0	0
2.01014	0	0	248162	0	0	37724.7	0	303353	0	0
2.01239	0	0	197081	0	0	38150.4	0	247721	0	0
2.01464	0	0	191030	0	0	33627.8	0	251787	0	0
2.01688	0	0	183018	0	0	39142.2	0	232535	0	0
2.01913	0	0	153616	0	0	34568.7	0	162508	0	0
2.02137	0	0	205891	0	0	0	0	212340	0	0
2.02362	0	0	219820	0	0	35498.5	0	237115	0	0
2.02587	0	0	200243	0	0	38745.1	0	184242	0	0
2.02811	0	0	170292	0	0	25119.5	0	213503	0	0
2.03036	0	0	219602	0	0	0	0	191711	0	0
2.0326	0	0	226491	0	0	45154	0	210815	0	0
2.03485	0	0	258340	0	0	37506.9	0	184706	0	0
2.03709	0	0	134693	0	0	24989.4	0	211168	0	0
2.03934	0	0	172008	0	0	23522.1	0	217709	0	0
2.04158	0	0	161361	0	0	38251.6	0	212018	0	0
2.04383	0	0	163994	0	0	0	0	182844	0	0
2.04608	0	0	184041	0	0	32693.5	0	184279	0	0
2.04832	0	0	231179	0	0	29581.7	0	191262	0	0
2.05057	0	0	160638	0	0	30506.2	0	213837	0	0
2.05281	0	0	180328	0	0	0	0	203538	0	0
2.05506	0	0	211470	0	0	35625.9	0	219724	0	0
2.0573	0	0	174075	0	0	27443.2	0	181960	0	0
2.05955	0	0	174567	0	0	21114.2	0	201156	0	0
2.0618	0	0	126496	25938.6	0	34398.7	0	220344	0	0
2.06404	0	0	189130	0	0	31870.3	0	177070	0	0
2.06629	0	0	206756	0	0	25415.3	0	235277	0	0
2.06853	0	0	172313	0	0	0	0	186546	0	0
2.07078	0	0	147871	0	0	27824.6	0	197220	0	0
2.07302	0	0	172199	0	0	21516.4	0	199648	0	0
2.07527	0	0	181819	0	0	0	0	184247	0	0
2.07752	0	0	163898	0	0	26828.9	0	219434	0	0
2.07976	0	0	146395	0	0	0	0	181363	0	0
2.08201	0	0	152624	0	0	24272.3	0	179936	0	0
2.08425	0	0	172657	0	0	23468.9	0	151204	0	0
2.0865	0	0	144718	0	0	0	0	166073	0	0
2.08874	0	0	151326	0	0	24636.7	0	144342	0	0
2.09099	0	0	142577	0	0	25975	0	185489	0	0
2.09323	0	0	141586	0	0	23258.5	0	164923	0	0
2.09548	0	0	129502	0	0	27572.5	0	166492	0	0
2.09773	0	0	118102	0	0	27742.8	0	144047	0	0
2.09997	0	0	123125	0	0	25046.7	0	163728	0	0
2.10222	0	0	140670	0	0	0	0	140964	0	0
2.10446	0	0	123845	0	0	24685.4	0	135967	0	0
2.10671	0	0	127028	0	0	0	0	136932	0	0
2.10896	0	0	122244	0	0	0	0	154372	0	0
2.1112	0	0	126080	0	0	23927.4	0	140432	0	0
2.11345	0	0	133416	0	0	25809.5	0	131178	0	0
2.11569	0	0	149930	0	0	21547.5	0	131299	0	0
2.11794	0	0	115373	0	0	24400.9	0	127410	0	0
2.12018	0	0	102344	0	0	22299.2	0	140254	0	0
2.12243	0	0	119433	0	0	22685.5	0	145612	0	0
2.12467	0	0	111472	0	0	0	0	148502	0	0
2.12692	0	0	116106	0	0	20359.7	0	150499	0	0
2.12917	0	0	124440	0	0	0	0	146093	0	0
2.13141	0	0	143688	0	0	22678	0	142500	0	0
2.13366	0	0	136375	0	0	0	0	116835	0	0
2.1359	0	0	135892	0	0	23259.9	0	142529	0	0
2.13815	0	0	149777	0	0	17944.5	0	125357	0	0
2.14039	0	0	149657	0	0	22310.7	0	132112	0	0
2.14264	0	0	160696	0	0	23581.5	0	130956	0	0
2.14489	0	0	167371	0	0	23769.5	0	133210	0	0
2.14713	0	0	117678	0	0	0	0	132460	0	0
2.14938	0	0	125699	0	0	22087	0	137102	0	0
2.15163	0	0	120367	0	0	23340.4	0	149938	0	0
2.15387	0	0	112397	0	0	17822.8	0	121040	0	0
2.15612	0	0	109848	0	0	23726.2	0	115930	0	0
2.15836	0	0	118434	0	0	14428.8	0	125128	0	0
2.16061	0	0	104278	0	0	0	0	122450	0	0
2.16285	0	0	0	0	0	17208.4	0	127496	0	0
2.1651	0	0	105532	0	0	20567	0	125485	0	0
2.16734	0	0	134800	0	0	0	0	100778	0	0
2.16959	0	0	116183	0	0	0	0	101428	0	0
2.17184	0	0	103849	0	0	0	0	116993	0	0
2.17408	0	0	91965.1	0	0	17850	0	110734	0	0
2.17633	0	0	103893	0	0	16826.6	0	122549	0	0
2.17857	0	0	107600	0	0	0	0	108301	0	0
2.18082	0	0	88633.9	0	0	17222	0	122958	0	0
2.18306	0	0	99482.7	0	0	19319.3	0	112572	0	0
2.18531	0	0	112826	0	0	20426.6	0	134126	0	0
2.18756	0	0	91989.9	0	0	18786.6	0	113183	0	0
2.1898	0	0	117006	0	0	0	0	142044	0	0
2.19205	0	0	97046.8	0	0	20672.4	0	130010	0	0
2.19429	0	0	94316.6	0	0	24732.1	0	117020	0	0
2.19654	0	0	113588	0	0	0	0	123657	0	0
2.19878	0	0	111146	0	0	23405.7	0	128879	0	0
2.20103	0	0	105720	0	0	0	0	114278	0	0
2.20328	0	0	106541	0	0	0	0	118944	0	0
2.20552	0	0	111963	0	0	0	0	120608	0	0
2.20777	0	0	106469	0	0	18489.6	0	134980	0	0
2.21001	0	0	124527	0	0	0	0	109828	0	0
2.21226	0	0	108074	0	0	20209.6	0	118880	0	0
2.2145	33664.4	0	99437.9	0	0	0	0	123701	0	0
2.21675	0	0	133685	0	0	18843.2	0	127903	0	0
2.219	52750.1	0	109830	0	0	0	0	136396	0	0
2.22124	0	0	120947	0	0	0	0	132738	19158.7	0
2.22349	0	0	0	0	0	0	0	128425	0	0
2.22573	0	0	0	0	0	0	0	0	0	0
2.22798	0	0	113837	0	0	0	0	0	0	0
2.23022	0	0	0	0	0	0	0	0	0	0
2.23247	0	0	0	0	0	0	0	0	0	0
2.23472	0	0	0	0	0	0	0	0	0	0
2.23696	0	0	0	0	0	0	0	0	0	0
2.23921	0	0	0	0	0	0	0	0	0	0
2.24145	0	0	0	0	0	0	0	0	0	0
2.2437	30983.3	0	0	0	0	0	0	0	0	0
2.24594	0	0	0	0	0	0	0	0	0	0
2.24819	0	0	0	0	0	0	0	0	0	0
2.25043	0	0	86190.9	0	0	0	0	135089	0	0
2.25268	0	0	0	0	0	0	0	163204	0	0
2.25493	0	0	0	0	0	17204.1	0	140051	0	0
2.25717	0	0	127763	0	0	0	0	161598	0	0
2.25942	0	0	0	0	0	0	0	132680	0	0
2.26166	0	0	0	0	0	13969	0	176114	0	0
2.26391	0	0	68612.7	0	0	25562.3	0	172252	0	0
2.26615	0	38509.4	94725.6	0	0	0	0	124800	0	0
2.2684	0	0	116517	0	0	0	0	0	0	0
2.27065	0	0	156995	0	0	0	0	173420	0	0
2.27289	0	0	70160.9	0	0	26152	0	162703	0	0
2.27514	0	0	135588	0	0	0	0	142763	0	0
2.27738	0	0	103612	0	0	0	0	169692	0	0
2.27963	0	0	104268	0	0	23793.4	0	145519	0	0
2.28188	0	0	139633	0	0	0	0	151930	0	0
2.28412	0	0	132639	0	0	18303.6	44838.9	146739	0	0
2.28637	0	0	96575.1	0	0	23882.6	0	0	0	0
2.28861	0	0	128682	0	0	0	0	121445	0	0
2.29086	0	0	101599	0	0	25007.9	0	0	0	0
2.2931	0	0	105132	0	0	24530.4	0	0	15116.5	0
2.29535	0	0	125906	0	0	17245.9	0	147238	17693.5	0
2.29759	0	0	0	0	0	0	0	106374	0	0
2.29984	0	0	0	0	0	16167.1	0	155496	0	0
2.30209	0	33598.4	0	0	0	18722.4	41684.9	198934	0	0
2.30433	0	0	90441	0	0	0	0	101890	0	0
2.30658	0	0	0	0	0	26256.3	0	115947	0	0
2.30882	0	0	0	0	0	26046	0	129827	0	0
2.31107	0	0	144274	0	0	0	50191.4	211246	0	0
2.31331	0	0	0	0	0	23221.4	0	153245	0	0
2.31556	0	0	109920	0	0	0	0	141807	0	0
2.31781	0	0	128019	0	0	20097.3	0	117093	0	0
2.32005	0	0	0	0	0	0	0	171388	0	0
2.3223	0	0	0	0	0	17023.6	0	155329	0	0
2.32454	0	0	0	0	0	22890	0	159416	0	0
2.32679	0	0	0	0	0	0	0	0	0	0
2.32904	0	0	0	0	0	0	0	127267	0	0
2.33128	0	0	0	0	0	0	0	174553	0	0
2.33353	0	0	110517	0	0	0	0	164533	0	0
2.33577	0	0	0	0	0	0	0	150536	0	0
2.33802	0	0	0	0	0	0	0	167269	0	0
2.34026	0	0	0	0	0	25608.2	0	142623	0	0
2.34251	0	0	0	0	0	0	0	184358	0	0
2.34475	0	0	93704	0	0	21914.5	0	170084	0	0
2.347	0	0	0	0	0	0	0	162428	0	0
2.34925	0	0	0	0	0	0	0	163256	0	0
2.35149	0	0	0	0	0	0	0	158241	0	0
2.35374	0	0	0	0	0	0	0	172278	0	0
2.35598	0	0	138520	0	0	25711.6	0	181396	0	0
2.35823	0	0	152756	0	0	0	0	204311	0	0
2.36048	0	0	114842	0	0	0	0	156895	0	0
2.36272	0	0	126590	0	0	0	0	209487	0	0
2.36497	26803	0	129278	0	0	0	0	173043	0	0
2.36721	0	0	0	0	0	0	0	201571	0	0
2.36946	0	0	134522	0	0	0	0	221188	0	0
2.3717	36521.6	0	150501	0	0	0	0	223900	0	0
2.37395	0	0	165356	0	0	0	0	206438	0	0
2.3762	0	0	178227	0	0	0	0	251810	0	0
2.37844	0	0	178414	0	0	0	0	223280	0	0
2.38069	0	0	196871	0	0	22875.8	0	205738	0	0
2.38293	0	0	223584	0	0	31272.7	0	222703	0	0
2.38518	0	0	196280	0	0	29471.4	0	176733	13345.5	0
2.38742	0	0	184226	0	0	0	0	221505	0	0
2.38967	0	0	202440	0	0	0	0	217791	0	0
2.39192	0	0	190246	0	0	0	0	202708	16821	0
2.39416	0	0	191893	0	0	0	0	220070	0	0
2.39641	0	0	165717	0	0	0	0	229221	0	0
2.39865	0	0	166839	35651.2	0	26510	0	211814	0	35250.1
2.4009	0	0	218578	0	16168.4	28155.5	0	228298	15367.5	0
2.40434	0	0	0	0	0	0	0	221846	0	0
2.40777	0	0	169954	0	0	0	56384.6	229168	19979.5	0
2.41121	89013.2	0	176855	0	0	0	68724.7	256304	0	0
2.41465	0	0	185567	0	15356.1	0	0	265825	0	23008.5
2.41809	0	35943.4	195862	0	0	0	35142.8	253384	0	17512.7
2.42152	56634.1	0	203175	0	0	26336	0	272884	0	0
2.42496	0	0	172956	0	0	35560.6	0	303055	0	0
2.4284	0	0	175354	0	0	0	0	316763	0	0
2.43184	0	0	191319	0	0	23352.7	0	285497	0	0
2.43528	0	0	176656	0	0	0	22294.8	295922	0	19405.6
2.43871	0	0	200158	0	0	0	0	292697	0	0
2.44215	0	0	206933	0	0	0	0	305944	0	0
2.44559	0	0	182832	0	0	0	26131.5	332201	0	0
2.44903	0	24731.4	211408	0	0	0	0	326005	0	0
2.45247	0	19664.1	292475	0	0	0	0	392010	8051.91	0
2.4559	0	0	500862	0	0	0	0	448375	0	0
2.45934	0	0	842488	0	0	69689.4	0	476682	0	0
2.46278	0	0	1491033	0	0	86057.1	0	400470	0	0
2.46622	0	0	1593570	0	0	81201.6	0	342318	8250.83	0
2.46966	0	0	1563203	0	0	78722.8	0	327045	0	0
2.47309	0	0	1238185	0	0	68130.3	0	305696	0	20828.9
2.47653	0	0	803829	0	0	0	0	259212	0	0
2.47997	0	0	662700	0	0	0	0	279761	0	0
2.48341	0	0	402562	0	0	42642.4	43422.9	295381	0	0
2.48685	0	0	342430	0	0	43212.2	0	302728	0	0
2.49028	0	0	305590	0	0	0	0	309731	10324.6	0
2.49372	0	0	311926	0	0	43863.8	0	258989	0	0
2.49716	0	0	403232	0	0	52122.6	0	286729	13330.4	20085.3
2.5006	42167.1	23003.7	568538	0	0	56044.8	0	262321	0	0
2.50404	69187.5	0	589613	0	0	0	0	257088	0	0
2.50747	61848.9	0	540960	0	0	42699.2	0	243688	0	30290.1
2.51091	80108.8	0	487318	0	0	0	67082.6	244860	0	36262.5
2.51435	76802.7	0	430315	0	0	0	0	235467	0	0
2.51779	0	0	390257	0	0	0	47476.9	237532	0	0
2.52122	0	0	285500	45988.2	0	35520.1	0	235310	0	0
2.52466	0	0	297537	0	0	0	56511.7	230030	0	0
2.5281	0	0	0	0	0	28236.5	0	308872	0	0
2.53154	0	0	0	0	0	0	0	0	0	0
2.53498	0	0	0	0	0	37094.3	0	223517	0	0
2.53841	0	0	195181	0	0	29332.1	0	240265	0	0
2.54185	0	0	195103	0	0	0	0	201011	0	0
2.54529	0	0	178464	0	0	37105.2	0	169802	0	0
2.54873	0	0	204968	0	0	0	0	202805	0	0
2.55217	0	0	146848	0	0	0	0	191110	0	0
2.5556	0	0	188176	0	0	0	0	196550	0	0
2.55904	0	0	162396	28695.8	0	25195	0	225780	0	0
2.56248	0	29606.6	153654	0	0	28258.2	0	165738	0	0
2.56592	0	0	0	0	0	0	0	225968	0	0
2.56935	0	0	175684	0	0	0	0	227520	0	0
2.57279	0	0	143290	0	0	19950.1	0	0	0	0
2.57623	0	0	141892	0	0	34203.8	0	190290	0	0
2.57967	0	0	171348	0	0	30514.7	0	168780	0	0
2.58311	0	0	177573	0	0	31113.5	0	150136	0	28961.2
2.58655	0	0	135460	0	0	33601.2	0	214964	0	0
2.58998	0	0	0	0	0	17747	0	259120	0	0
2.59342	0	41842	131943	0	0	25835.7	0	0	0	0
2.59686	0	19728.8	0	0	0	0	0	371866	0	0
2.6003	0	23960.4	0	0	0	26047.5	0	514201	0	0
2.60373	0	0	184184	0	0	25230.1	0	456659	0	0
2.60717	0	15465.7	227166	0	0	27749.8	0	611125	0	0
2.61061	0	0	238418	0	0	31584.8	0	695227	38612.4	0
2.61405	0	73336.2	278715	76329	0	0	30079.3	681909	32210.7	0
2.61749	102128	135734	396543	0	0	0	0	662608	53895.6	0
2.62092	160569	0	517745	0	0	0	0	702175	0	0
2.62436	248388	0	0	0	0	0	0	739394	0	0
2.6278	0	0	617122	0	0	0	0	710002	0	0
2.63124	0	548453	551199	0	0	59327.4	0	737065	58985.1	0
2.63468	0	0	547107	0	0	0	0	718706	0	64245.8
2.63811	0	0	546055	0	19921.9	0	70678.3	862968	32527.2	0
2.64155	183271	0	608185	0	0	73013.9	0	1211245	40180.4	0
2.64499	148864	0	899272	0	0	155878	0	1563757	0	0
2.64843	146581	0	1771311	0	0	323667	0	2069952	0	0
2.65186	250445	0	3467090	27800.9	12250	585721	0	2253572	0	0
2.6553	434840	0	5173692	27160.3	0	800146	0	1938466	0	0
2.65874	0	0	5589401	0	11306.2	765388	0	1804178	0	0
2.66218	880370	0	5275822	0	14158.6	697862	0	1456131	0	54758.1
2.66562	790908	0	4277606	40664.4	0	549590	0	1295650	0	0
2.66905	0	0	2844785	0	11273.9	324065	0	1078426	0	53482.9
2.67249	495690	155955	1782020	0	0	191950	0	1031898	0	0
2.67593	0	0	1264908	33821.6	12576.4	148813	55750.2	961889	31971.7	25001.7
2.67937	0	90207.5	962895	0	15357.9	104274	56134.3	899309	0	25830.5
2.68281	114969	0	809488	0	11218.5	76725.7	0	904506	0	24009.7
2.68624	0	59116.6	705044	0	9674.07	77242.3	0	919506	13348.6	41551.1
2.68968	89836.1	0	561834	25258.6	0	65729.4	0	926272	10001.8	0
2.69312	76158.7	30947	614542	0	0	74043.3	0	936494	0	47178.8
2.69656	0	0	664240	0	0	77061.6	0	973613	0	0
2.7	37362	29594.9	569607	0	0	84799.2	0	991899	0	25365.2
2.70343	63409.3	35620	686841	0	0	81980.4	42147.2	941140	17788.5	0
2.70687	76245.3	39215.2	660066	0	0	77308.1	0	853344	18904.9	0
2.71031	48417.1	25126.6	606929	0	0	68949.2	0	741125	12729.7	0
2.71375	0	27800.3	562068	0	0	69396.7	0	707341	0	39095.3
2.71719	0	0	510606	0	0	66282.5	0	637736	0	53584.2
2.72062	0	68194.7	463645	43910.7	0	53021.5	34751	577992	0	0
2.72406	85862.5	60859.8	426115	75691.1	0	55280.9	48059.9	580272	0	0
2.7275	137400	0	430319	0	0	60109.2	72145.1	526717	0	0
2.73094	0	0	360632	0	14851.8	59502.4	87451.9	498150	22268.3	0
2.73438	179063	107035	348685	0	19069.8	0	0	444823	0	76537.1
2.73781	134463	92537.7	294752	0	0	35516.1	0	471852	0	0
2.74125	0	0	305690	0	0	43526.1	0	413341	0	0
2.74469	0	0	297360	0	0	39810.2	0	412402	0	0
2.74813	0	0	295895	0	0	42293.7	0	380488	0	0
2.75156	0	0	291770	0	0	33322.5	0	370300	0	0
2.755	0	0	263979	0	0	0	0	341974	0	0
2.75844	0	0	249313	0	0	30353.3	0	377051	0	0
2.76188	0	0	235447	0	0	26233.5	0	376367	0	0
2.76532	0	0	228347	0	0	0	0	474324	54735.9	0
2.76875	0	0	0	0	0	46064.1	0	497161	0	0
2.77219	0	0	338661	0	0	0	0	566028	0	0
2.77563	0	191782	436284	0	30541	0	0	589049	0	113603
2.77907	0	0	496555	141002	46424.3	77431.2	0	494876	0	104957
2.78251	0	0	604331	0	0	77655.2	99951.7	479908	0	0
2.78594	0	0	738177	0	41582.5	105742	75436.9	389951	0	55611
2.78938	0	0	737683	0	21386.4	91695.6	0	426787	0	0
2.79282	270507	0	670866	85502.1	0	0	0	394407	0	55286.7
2.79626	246622	0	569863	0	0	83555.1	0	357332	27575.2	29940.5
2.79969	165265	0	436109	0	0	0	0	274795	0	0
2.80313	177064	89616.3	336076	0	0	44481.9	0	307384	0	0
2.80657	0	65247.9	287468	0	0	35935.7	0	273065	0	0
2.81001	0	0	211144	0	0	29122.6	0	270875	0	0
2.81345	0	0	190868	0	0	0	0	261322	0	0
2.81689	0	0	159098	0	0	23326.3	0	247329	0	0
2.82032	0	0	167608	0	0	21003.1	0	266153	0	0
2.82376	0	0	166002	0	0	29788.4	0	287921	0	0
2.8272	0	0	157211	0	0	19874.7	0	290723	0	0
2.83064	0	0	190863	0	0	25754.1	0	245957	0	0
2.83407	0	0	179869	0	0	31271.7	59803.5	352926	76858.9	0
2.83751	0	0	213289	0	0	54472.8	88960.9	367889	129785	0
2.84095	165685	164824	270636	0	0	66779.9	0	401579	143460	0
2.84439	338442	196186	267647	0	46829.8	64754.7	0	466669	0	0
2.84783	412004	0	295146	0	0	68388.9	118022	477222	156520	0
2.85126	434705	302579	368340	0	76150.5	75324	0	543729	0	0
2.8547	442567	0	392754	0	0	0	98447.7	486482	0	0
2.85814	415003	344665	439851	0	57361.3	55098.7	0	472029	0	0
2.86158	278195	0	392408	0	0	57133.2	0	347543	0	0
2.86502	260558	291687	348150	116347	0	45981.2	102928	314837	0	0
2.86845	208557	0	295851	61231.7	0	28210.2	0	309438	0	0
2.87189	0	175311	203027	0	0	24368.2	43968.8	306709	0	0
2.87533	0	89209.5	206580	0	0	19015.7	40494	242572	0	35227.3
2.87877	0	0	170645	0	0	17757.1	0	269717	0	0
2.8822	0	0	170969	0	0	20065.3	0	271794	0	0
2.88564	0	57114	0	0	0	27904.2	0	250087	0	0
2.88908	0	60908.3	160725	0	0	21758.4	0	281020	0	0
2.89252	0	0	159012	0	0	0	0	283631	0	0
2.89595	0	0	162145	0	25025.6	17421.4	0	274814	0	0
2.89939	0	0	150401	0	0	23591.4	0	324420	0	0
2.90283	0	0	155121	65709.1	20347.7	25998.6	0	330372	0	0
2.90627	0	92837.6	171899	0	0	22126.1	83652.1	316338	0	0
2.90971	0	79332	170062	0	0	0	0	317954	0	0
2.91314	0	0	145892	0	0	34734.2	0	314264	0	0
2.91658	0	0	168962	0	0	39157	0	436430	0	0
2.92002	0	0	188047	0	0	28641.5	0	431999	0	0
2.92346	0	92145	185996	0	0	43032.8	0	414363	0	72579.1
2.9269	0	0	261752	0	0	49187.9	0	463135	0	0
2.93034	0	88147.1	265101	0	0	52817.4	0	509217	88157.8	0
2.93377	0	0	305805	0	0	47231.9	0	493476	122569	52592.2
2.93721	0	0	317571	0	0	61726.1	55169.9	555735	0	40292.9
2.94065	179858	130069	350233	92678.8	37146	79578.9	52598.6	573508	0	0
2.94409	0	0	344963	0	36908.7	97856.6	0	529697	0	0
2.94752	0	0	300036	154397	36901.5	92248.4	61548.8	566410	0	131826
2.95096	0	0	382472	0	0	114727	0	578962	0	169419
2.9544	0	0	364764	195391	33426	115393	0	599673	0	0
2.95784	0	0	299996	0	0	113751	0	632511	0	0
2.96128	0	0	363123	149644	0	179081	71157.1	634797	349850	0
2.96471	0	0	371496	0	69236.1	202316	178258	625474	0	364502
2.96815	840784	906850	344127	0	0	268002	0	641552	397010	0
2.97159	1223558	1244008	401991	0	0	325736	0	644277	374714	0
2.97503	1288184	1526383	327330	0	0	267206	0	592439	305625	0
2.97846	1275293	1331536	396573	0	0	287754	0	594784	224717	0
2.9819	986703	1105375	316616	0	0	255465	0	630601	144446	0
2.98534	808433	766612	295760	0	0	264480	0	552376	0	0
2.98878	709027	571972	284643	0	23067.3	263402	69906.8	472002	57307.9	0
2.99222	0	0	239732	0	0	221356	0	478164	50963.8	65433.7
2.99565	0	0	230780	63864.4	22084	186256	41893.9	419490	68264.8	0
2.99909	0	0	228518	43337.2	0	140742	0	493505	51355.8	0
3.00253	0	0	207442	0	0	97536.1	0	451452	77027.2	0
3.00595	0	0	237789	41956.9	0	77452.8	0	511103	0	0
3.00938	0	0	215308	65610.9	0	93755	0	466557	0	0
3.0128	0	0	242469	0	53503.7	117972	0	457504	297317	0
3.01623	0	0	198710	0	0	126908	0	435988	0	0
3.01965	0	0	202464	344154	0	86886.9	0	366398	362218	0
3.02308	819905	953251	190253	368022	0	106139	0	308804	331968	0
3.0265	899696	993519	157249	281203	0	117179	0	296920	0	0
3.02993	0	876363	149312	249752	0	75566.5	0	283388	0	0
3.03335	564640	698638	139059	0	0	68684.6	0	297616	0	0
3.03678	0	0	119962	0	0	79903.6	0	254454	0	0
3.0402	0	0	124102	100921	27814.8	0	0	0	0	0
3.04363	0	0	155303	0	45044.9	0	0	254502	0	0
3.04705	0	0	127672	0	36451.7	52008.7	0	263488	0	0
3.05047	0	0	124242	0	0	0	0	214264	56442.5	0
3.0539	0	0	165569	0	43204	0	0	0	0	0
3.05732	238157	0	0	0	32711.5	46257.4	131105	0	0	0
3.06075	0	0	126394	96300.4	24461.1	0	0	212248	69321	0
3.06417	139922	0	110863	65075.4	0	0	54737.1	195686	0	50950.7
3.06759	90935.6	0	102939	59608.8	32808	41495.9	50204.1	227132	0	65085.9
3.07102	112156	0	83367.1	0	0	0	0	140380	67899.2	0
3.07444	0	0	96021.1	103683	44117.8	0	0	128074	0	0
3.07787	141585	0	102701	0	0	0	0	116870	0	0
3.08129	0	0	100198	0	0	0	0	173927	0	0
3.08472	0	180469	143929	0	0	0	0	154520	0	0
3.08814	0	0	195725	0	75492.2	0	0	261735	0	0
3.09157	0	0	362033	0	0	0	0	191529	0	0
3.09499	0	141738	595920	0	0	0	0	283868	0	0
3.09842	0	169502	842052	0	0	0	110836	305430	148870	112259
3.10184	176679	201079	998194	133038	0	69448.5	144704	237566	0	122950
3.10527	0	177144	958325	0	0	109330	119876	164141	0	0
3.10869	279336	237806	830158	0	0	0	0	260510	0	0
3.11211	222172	159544	615271	0	0	90193.1	0	215517	52592.6	0
3.11554	135282	127318	472228	0	0	72447.9	0	168995	54771.1	0
3.11896	122055	0	283335	0	0	29774	0	185352	0	0
3.12239	99070.9	92758.1	217413	0	36257.6	27263.8	0	149392	0	0
3.12581	0	0	164417	0	0	49626.3	0	167066	0	0
3.12924	0	114610	139106	0	0	23673.1	0	0	0	0
3.13266	0	103422	129934	0	0	21772.1	0	130509	0	0
3.13609	91531.9	105499	116706	0	0	33898.7	0	144918	0	0
3.13951	69607	92803.7	112910	0	0	0	0	135888	0	0
3.14294	0	0	107419	0	0	0	0	121572	0	57997
3.14636	0	79875.7	106666	0	0	34074.6	0	138033	0	0
3.14978	0	86075	121908	0	0	28333.8	0	164212	0	0
3.15321	73499.7	0	87231.6	0	0	0	0	170601	0	0
3.15663	0	0	146589	0	0	30328.8	0	166942	0	0
3.16006	126075	97229.1	152521	0	0	58488.4	0	186124	0	0
3.16348	98533	96794.9	160157	0	0	66856.5	0	195423	100108	0
3.1669	134748	118966	208298	0	0	0	0	204374	117444	0
3.17033	237560	0	259507	0	0	113642	0	254482	0	93757.6
3.17375	303451	0	357974	108864	0	161024	0	272831	197575	105782
3.17718	346723	217841	353908	0	79865.1	156278	0	287641	283195	138455
3.1806	383287	309074	417410	0	0	148694	82398.7	367245	470289	0
3.18403	544485	400555	587248	432529	157555	170182	0	430901	741910	422581
3.18745	685359	820291	697194	814606	237822	192173	544828	521696	889228	746917
3.19088	1116562	1339827	793082	1338709	414577	193097	835154	498584	1063074	1182076
3.1943	1698065	2302005	751372	1941559	511237	253000	1025635	411450	1189437	1362217
3.19773	2079609	2898391	744770	2164630	539125	215946	1128134	448318	1477319	1397104
3.20115	2082239	3310860	626746	2213428	611401	198086	1223189	481600	2673141	1555427
3.20458	2442659	3476382	615794	2956430	716380	187783	1457058	999627	5422091	2653046
3.208	3623814	4672909	952805	5169882	1191062	186128	2811604	1574724	9616377	5700420
3.21142	7199110	8574566	1333194	10491183	2361621	266098	5060147	2192837	13849716	10806966
3.21485	14069979	18089906	2031551	20439048	4174172	448594	8101089	2911429	16242085	18363048
3.21827	22980982	30602546	3112629	32529938	6028193	673869	10149857	4719896	15127049	23833858
3.2217	31007236	44539040	5109388	39712788	6892412	1166848	10339802	7380527	13094597	24566320
3.22512	33180538	52695112	8914552	39705796	6317274	2135189	8677839	10975724	10922343	21971828
3.22855	30197156	49876760	13146511	33272298	5396347	3764409	5936388	13481324	8872955	16294190
3.23197	28178006	42106500	16717380	24494814	3754844	5778139	3796425	13616570	6958529	11043182
3.23539	25738390	35987976	16852554	16515769	2394785	7079143	2304540	11109716	5240604	6782528
3.23882	23781286	28044984	14084580	11128365	1405435	6840515	1282190	8057339	3783780	4043281
3.24224	19641682	21998926	10017375	7380316	974641	5777846	924333	5147158	2383693	2496010
3.24567	15664588	16100128	6330990	4421572	558285	3985498	597125	3146097	1723125	1614221
3.24909	10785652	11177380	3742615	3124067	435656	2496086	464030	1843789	1198868	1155654
3.25252	6941398	7810540	2386468	2439223	339026	1408435	494530	1219942	1012918	1114749
3.25594	4407484	5268202	1433654	1893823	288030	956020	494380	910661	1016818	1025873
3.25937	2751756	3632201	979406	1795577	350549	604371	577937	793295	1277231	1013562
3.26279	2233079	3096176	860118	1926692	482794	410233	823793	804693	1732441	1299051
3.26621	2125336	3017620	795529	2307101	745091	391063	1497984	762369	2439548	1950849
3.26964	2411595	3444521	785158	2910334	1128503	319442	2248074	823813	2701615	2905434
3.27306	2927614	4710566	826550	3852492	1623647	300289	2843756	769976	2751048	3892842
3.27649	3482733	6119126	738119	4811410	2001308	269448	3264406	768625	2446174	4354078
3.27991	3760700	7121298	751854	5272449	2029673	309901	3115764	632214	1965678	4113629
3.28334	3484143	6821116	614940	5239961	1733338	260091	2668402	593041	1428906	3385974
3.28676	2937228	6315435	572943	4219444	1382143	249545	1968035	567359	1062851	2471192
3.29019	2447735	5120621	535774	3355195	968593	236728	1310651	532816	848253	1764783
3.29361	2002328	3979366	585051	2297575	650762	210052	849974	444954	718184	1279544
3.29704	1661149	3098320	511581	1764591	457296	220961	606946	369235	598209	914597
3.30046	1496530	2491575	468581	1371137	331571	178265	400769	371241	487615	726162
3.30389	1132048	2062600	436711	1187998	249549	188737	371797	329318	392704	622646
3.30731	983610	1805033	373940	987808	201506	185475	302960	286782	372580	527316
3.31073	897279	1466573	335488	912828	149061	149540	299168	262172	342038	490851
3.31416	765813	1248613	295992	809393	149854	132556	231108	252024	289944	452787
3.31758	666128	1053993	278856	717549	153462	125739	202292	260029	262220	482751
3.32101	573446	912414	266109	604755	144826	111652	234477	228633	261988	446135
3.32443	583023	855862	264483	579394	143387	97201.5	227228	224920	267385	378581
3.32786	482036	806230	263493	505382	106464	109434	0	255255	230728	380747
3.33128	491702	787124	247223	487227	137958	132238	0	204576	200178	381392
3.3347	507665	690212	204962	515980	104885	116390	0	249609	201933	334688
3.33813	430565	744387	185784	477424	92328.1	104550	0	194793	165098	392072
3.34155	409607	673387	154862	381763	115586	101875	0	100720	149588	283789
3.34498	369921	635279	166694	370574	107986	80492.6	115309	186788	140026	180839
3.3484	0	561472	165797	299581	50407.6	0	0	112303	0	194018
3.35183	322043	396200	133916	265758	64229.4	0	110351	0	174253	110866
3.35525	269690	414421	125425	230604	97604.9	0	0	110948	179067	138005
3.35868	360514	391300	99563.8	0	62020.3	0	108329	0	106428	157314
3.3621	189098	0	138011	196100	0	0	74210.8	99755.9	99896.9	122155
3.36552	221394	294803	112471	173809	0	0	73831.2	159595	197782	152775
3.36895	291113	378612	145055	223212	0	0	89855.1	83016.1	146386	148045
3.37237	179489	331520	97894.2	187179	68090.3	0	0	192793	180700	179656
3.3758	289361	356137	180932	0	50515.4	0	0	190975	191826	93397.5
3.37922	276048	393625	185897	166499	0	0	94534.9	402423	317148	101716
3.38265	313666	373234	392274	222367	38028.2	101808	75948.3	561434	454395	80915.8
3.38607	656163	508022	774256	144091	55513.4	163386	0	1286882	820782	132251
3.3895	1184743	794195	1280374	236783	42940.4	0	76977.8	1769486	1147440	114021
3.39292	2063732	1154964	1949641	266220	112476	568308	71453.4	2437690	1168336	135930
3.39635	3234405	1967683	1985867	258330	57795.3	794415	0	2343572	892314	153723
3.39977	3588504	2707799	1911191	319088	89387.5	1007605	78628.9	2018660	909779	204357
3.4032	3795528	2920499	1420572	334950	81748.2	908473	0	1607169	689569	133289
3.40662	3097792	2545303	994018	0	0	781377	74448.6	1072706	361298	134515
3.41004	2266394	2171177	754245	222440	0	520546	80851	677838	363234	75328.3
3.41347	1248304	1653738	425107	180007	44987.6	334862	80676.6	467818	194651	86577.9
3.41689	939267	1274569	329796	155147	0	234346	51690.5	373070	163812	0
3.42032	557179	860527	0	156866	52099	165282	46982.4	259993	260124	0
3.42374	395297	500888	0	153097	34214.6	124379	0	208121	315376	89106.1
3.42717	317098	499963	0	188044	0	92326.5	0	218961	378576	49904.7
3.43059	296083	476761	0	0	50975.4	102483	58840.7	221174	726639	0
3.43402	323010	516942	272521	0	51487.8	110832	0	185978	854810	0
3.43744	0	630509	258199	0	63911.3	89720.1	0	0	951603	92871.3
3.44086	396396	784771	234740	206833	71781.8	92061.1	0	0	784050	122820
3.44429	386262	1028238	262448	209398	68026.2	99402.6	0	173059	592096	81865.3
3.44771	387539	991504	141030	136000	58638.2	136807	0	126228	405278	118521
3.45114	312914	1011246	0	91408.7	0	101428	0	71499.2	334328	83404.4
3.45456	329246	713820	61348.2	106275	0	0	0	0	207991	0
3.45799	213921	590560	78601	126285	53526.7	61095	0	99840.8	134103	0
3.46141	166174	491402	61627.1	0	34259.4	49340	0	74801.9	76496.9	56406.3
3.46483	90132	389230	111746	51985.5	33757.3	40478.9	0	79126	145465	99567
3.46826	108443	274523	100593	116052	28787.1	34352.2	0	103159	111252	89608.1
3.47168	151045	226155	64337.4	74555	64096.3	0	0	95296.8	0	55105.8
3.47511	139788	201552	80802.9	86869.5	0	0	0	58210.7	103524	55565.7
3.47853	167027	233062	97321.5	76432	0	30862.9	0	83954.3	124653	45704.2
3.48196	137704	270709	0	93861.3	39223.7	28196	0	93583.4	74790.7	63680.1
3.48538	112374	212635	107701	89822.6	0	51111.5	0	64877.3	117963	54731.3
3.48881	134351	223060	76255.2	0	0	0	0	55983.8	92512.2	71157.4
3.49223	115961	232066	84508.9	98177.7	0	37490.2	0	56660.2	122464	41045.2
3.49566	77394.4	214558	49671.8	0	0	40043.6	63994.7	37220.9	191696	0
3.49908	103118	150794	65213.9	77362.2	39411	0	0	71538	178788	59915.5
3.50251	0	199071	72114.7	0	0	22952.4	73132.7	51831.4	214788	0
3.50593	94350.4	238303	0	0	0	28471	0	72337.4	218372	0
3.50935	148832	292719	55894.8	0	0	23671.3	0	45010.1	259709	0
3.51278	157152	387264	54161.8	0	77258.8	22979.8	0	51970.2	325555	0
3.5162	160393	415290	101872	0	102292	32644.5	194005	47399.1	531327	212448
3.51963	221456	508317	127029	480617	165477	31010	416167	94799.2	628914	327979
3.52305	404372	837400	159836	910489	321592	31533.8	514404	69005	715094	426442
3.52648	542938	1260640	145086	1289219	407803	30105.7	520568	0	661197	672167
3.5299	612561	1779326	148039	1620986	426013	43649.9	461301	95232.7	422715	872323
3.53333	645312	2175146	137897	1901879	316343	36073.9	361155	0	411048	741696
3.53675	566202	2177576	54750	1743199	220924	0	0	0	212342	684885
3.54017	394136	1842635	61802.1	1198861	188601	0	169601	0	168025	412985
3.5436	331232	1298616	61961.1	921460	151298	46265.6	104583	0	128356	290232
3.54702	210615	896210	70287.7	566356	128755	0	0	0	68264.8	162062
3.55045	156462	593454	0	311984	64998.2	0	0	0	89258.6	0
3.55387	167731	395598	41020.4	253820	0	0	0	83440.9	0	0
3.5573	0	322375	0	182764	0	0	0	0	0	0
3.56072	0	239105	52850	133949	0	0	0	0	0	71317.5
3.56414	0	153485	0	0	0	0	0	68296.4	60001.3	0
3.56757	0	183724	48019	0	0	0	0	0	0	0
3.57099	73966.1	131770	29695.7	0	0	0	0	0	0	52362.6
3.57442	56707.5	160650	49422.1	80782.5	0	0	0	0	0	0
3.57784	0	148852	0	0	0	0	0	36989.4	0	0
3.58127	0	137622	34536.4	109156	0	0	0	0	63100.3	0
3.58469	59044.1	124075	0	128832	0	0	0	0	0	0
3.58812	0	137662	0	81232.3	0	0	0	0	0	0
3.59154	0	161333	0	126491	0	0	0	0	69583.3	46448.2
3.59497	89226.8	151880	37219.6	0	40243.7	0	0	0	102480	64720.9
3.59839	90955.9	118140	50495.5	119401	0	0	0	0	87676.9	0
3.60182	47524.7	171263	0	158026	78766.9	0	68697.7	51306.9	146874	0
3.60524	0	169927	55138.3	191297	60537.1	0	72977.2	45234.7	133045	81119.5
3.60866	58386.6	290372	42794.8	204894	99967.9	0	124097	0	164407	135937
3.61209	94089.5	296303	65995.5	253059	96951	0	0	0	118934	208392
3.61551	90426.2	423987	97992.2	268355	90525.4	0	0	46922.9	105506	145736
3.61894	131192	372508	78194.7	238674	75110.6	0	66826	0	84114.1	100115
3.62236	141984	325913	96087.5	226719	38088	0	0	0	119134	123446
3.62579	95774	385779	42222.3	239999	0	0	57483.7	0	79819.9	81696.4
3.62921	103462	362541	59011.1	84950.7	41338.6	0	0	0	0	67900.4
3.63264	86441.8	254430	0	146700	0	26948.9	0	0	0	62655.4
3.63606	0	176418	49052.7	78528.6	0	0	0	0	0	47634.1
3.63948	0	169898	0	109220	0	0	0	0	66742.4	76306.4
3.64291	0	81975.3	27498.6	0	0	0	0	0	0	0
3.64633	0	113110	22491.4	0	0	0	0	0	52216.8	0
3.64976	0	59592.2	0	64135.1	0	0	0	0	46676.3	34371.8
3.65318	0	107732	0	75511.1	0	0	0	0	0	0
3.65661	0	63807.1	0	0	0	0	0	0	54801.8	0
3.66003	0	98632.8	0	0	0	0	0	0	62922.9	0
3.66346	0	63064	0	0	0	22690.1	0	28085.3	0	0
3.66688	0	77171	0	0	0	0	0	0	36758.4	0
3.6703	0	103013	22855.5	0	0	0	0	0	0	0
3.67373	0	57783.7	0	0	0	0	0	0	39762.8	0
3.67715	0	61311.5	25101.2	45562.7	0	0	0	0	0	36180.2
3.68058	0	0	0	0	0	0	0	0	48762	0
3.684	0	0	26107	0	0	0	0	0	0	0
3.68743	42662.2	0	0	0	0	0	0	0	0	0
3.69085	0	0	0	46932.2	0	0	0	37647.9	0	0
3.69428	0	0	0	0	0	0	0	0	0	0
3.6977	0	0	32097	0	0	0	0	0	0	0
3.70113	0	0	0	0	0	0	0	0	0	0
3.70455	0	0	0	0	0	0	0	33598.3	0	32121.1
3.70797	0	0	0	46698.6	0	0	0	0	32378.8	0
3.7114	0	0	0	0	0	0	0	0	0	0
3.71482	0	30603.5	0	0	0	0	0	0	0	0
3.71825	0	42828.7	0	0	0	21306	0	0	0	0
3.72167	0	24803.5	0	0	0	0	0	0	0	0
3.7251	0	56856.9	0	28821.6	0	31121.5	0	0	0	0
3.72852	0	0	29965.2	0	0	0	0	0	61348.2	0
3.73195	0	42038.8	0	33788.3	0	24733.4	0	39860.9	42301.6	0
3.73537	36989.2	60692.3	0	0	0	0	0	0	31016.9	0
3.73879	0	0	33230.4	0	0	0	0	41524.2	0	0
3.74222	51870.6	0	0	0	0	0	0	0	0	0
3.74564	44785	0	30608.6	0	0	0	0	0	0	36330.7
3.74907	0	0	0	0	0	0	0	0	0	0
3.75249	0	0	0	0	0	0	0	0	0	0
3.75592	0	0	0	0	0	0	0	0	0	0
3.75934	0	0	0	0	0	0	0	0	0	0
3.76277	0	44966.8	0	0	0	0	0	0	0	0
3.76619	0	0	0	0	0	0	0	0	0	0
3.76961	0	61276	0	0	0	0	0	0	0	0
3.77304	0	0	0	0	0	0	0	0	0	0
3.77646	136220	0	0	0	0	0	0	0	0	0
3.77989	0	0	0	0	0	0	0	0	0	0
3.78331	0	0	0	0	0	0	0	0	0	0
3.78674	0	0	0	0	0	0	0	0	0	0
3.79016	0	0	0	0	0	0	0	0	0	0
3.79358	0	0	0	0	0	0	0	0	0	0
3.79701	0	0	0	0	0	0	0	0	0	0
3.80043	0	0	0	0	0	0	0	0	0	0
3.80268	0	0	0	0	0	0	0	0	0	0
3.80493	0	0	0	104258	0	0	0	0	0	0
3.80717	0	0	0	0	0	0	0	0	0	0
3.80942	0	0	0	0	0	0	0	0	0	0
3.81166	0	0	0	0	0	0	0	0	0	0
3.81391	0	0	0	0	0	0	0	0	0	0
3.81616	0	0	0	0	0	0	0	0	0	0
3.8184	0	0	0	0	0	0	0	0	0	0
3.82064	0	0	0	0	0	0	0	0	0	0
3.82289	0	0	0	0	0	0	0	0	0	0
3.82514	0	0	0	0	0	0	0	0	0	0
3.82738	0	0	0	0	0	0	0	0	0	0
3.82963	0	0	0	0	0	0	0	0	0	0
3.83187	0	0	0	0	0	0	0	0	0	0
3.83412	0	0	0	0	0	0	0	0	0	0
3.83636	0	0	0	0	0	0	0	0	0	0
3.83861	0	0	0	0	0	0	0	0	0	0
3.84086	0	0	0	0	0	0	0	0	0	0
3.8431	0	0	0	0	0	0	0	0	0	0
3.84535	0	0	0	0	0	0	0	0	0	0
3.84759	0	0	0	0	0	0	0	0	0	0
3.84984	0	0	0	0	0	0	0	0	0	0
3.85209	0	0	0	0	0	0	0	0	0	0
3.85433	0	0	0	0	0	0	0	0	0	0
3.85658	0	0	0	0	0	0	0	0	0	0
3.85882	0	0	0	0	0	0	0	0	0	0
3.86107	0	0	0	0	0	0	0	0	0	0
3.86331	0	0	0	0	0	0	0	0	0	0
3.86556	0	0	0	0	0	0	0	0	0	0
3.86781	0	0	0	0	0	0	0	0	0	0
3.87005	0	0	0	0	0	0	0	0	0	0
3.8723	0	0	0	0	0	0	0	0	0	0
3.87454	0	0	0	0	0	0	0	0	0	0
3.87679	0	0	0	0	0	0	0	0	0	0
3.87903	0	0	0	0	0	0	0	0	0	0
3.88128	0	0	0	0	0	0	0	0	0	0
3.88353	0	0	0	0	0	0	0	0	0	0
3.88577	0	0	0	0	0	0	0	0	0	0
3.88802	0	0	0	0	0	0	0	0	0	0
3.89026	0	0	0	0	0	0	0	0	0	0
3.89251	0	0	0	0	0	0	0	0	0	0
3.89475	0	0	0	0	0	0	0	0	0	0
3.897	0	0	0	0	0	0	0	0	0	0
3.89925	0	0	0	0	0	0	0	0	0	0
3.90149	0	0	0	0	0	0	0	0	0	0
3.90374	0	0	0	0	0	0	0	0	0	0
3.90598	0	0	0	0	0	0	0	0	0	0
3.90823	0	0	0	0	0	0	0	0	0	0
3.91047	0	0	0	0	0	0	0	0	0	0
3.91272	0	0	0	0	0	0	0	0	0	0
3.91497	0	0	0	0	0	0	0	0	0	0
3.91721	0	0	0	0	0	0	0	0	0	0
3.91946	0	0	0	0	0	0	0	0	0	0
3.9217	0	0	0	0	0	0	0	0	0	0
3.92395	0	0	0	0	0	0	0	0	0	0
3.92619	0	0	0	0	0	0	0	0	0	0
3.92844	0	0	0	0	0	0	0	0	0	0
3.93069	0	0	0	0	0	0	0	0	0	0
3.93293	0	0	0	0	0	0	0	0	0	0
3.93518	0	0	0	0	0	0	0	0	0	0
3.93742	0	0	0	0	0	0	0	0	0	0
3.93967	0	0	0	0	0	0	0	0	0	0
3.94191	0	0	0	0	0	0	0	0	0	0
3.94416	0	0	0	0	0	0	0	0	0	0
3.94641	0	0	0	0	0	0	0	0	0	0
3.94865	0	0	0	0	0	0	0	0	0	0
3.9509	0	0	0	0	0	0	0	0	0	0
3.95314	0	0	0	0	0	0	0	0	0	0
3.95539	0	0	0	0	0	0	0	0	0	0
3.95763	0	0	0	0	0	0	0	0	0	0
3.95988	0	0	0	0	0	0	0	63321	0	0
3.96212	0	0	0	0	0	0	0	0	85616.5	0
3.96437	0	0	0	0	0	0	0	0	0	0
3.96662	0	0	0	0	0	0	0	0	0	0
3.96886	0	0	0	0	0	0	0	0	0	0
3.97111	0	0	0	0	0	0	0	0	0	0
3.97335	0	0	0	0	0	0	0	0	0	0
3.9756	0	0	0	0	0	0	0	0	0	0
3.97785	0	0	0	0	0	0	0	0	0	0
3.98009	0	0	0	0	0	0	0	0	0	0
3.98234	0	0	0	0	0	0	0	0	0	0
3.98458	0	0	0	0	0	0	0	0	0	0
3.98683	0	0	0	0	0	69918.7	0	0	0	0
3.98908	0	0	0	0	0	0	0	0	0	0
3.99132	0	0	0	0	0	0	0	0	0	0
3.99357	0	0	0	0	0	0	0	0	0	0
3.99581	0	0	0	0	0	0	0	0	0	0
3.99806	0	0	0	0	0	0	0	0	0	0
4.0003	0	0	0	0	0	0	0	0	0	0
4.00255	0	0	0	0	0	0	0	0	0	0
4.00479	0	0	0	0	0	0	0	0	0	0
4.00704	0	0	0	0	0	0	0	0	0	0
4.00929	0	0	0	0	0	0	0	0	0	0
4.01153	0	0	0	0	0	0	0	0	0	0
4.01378	0	0	0	0	0	0	0	0	0	0
4.01602	0	0	0	0	0	0	0	0	0	0
4.01827	0	0	0	0	0	0	0	0	0	0
4.02051	0	0	0	0	0	0	0	0	0	0
4.02276	0	0	0	0	0	0	0	0	0	0
4.02501	0	0	0	0	0	0	0	0	0	0
4.02725	0	0	0	0	0	0	0	0	0	0
4.0295	0	0	0	0	0	0	0	0	0	0
4.03174	0	0	0	0	0	0	0	0	0	0
4.03399	0	0	0	0	0	0	0	0	0	0
4.03623	0	0	0	0	0	0	0	0	0	0
4.03848	0	0	0	0	0	0	0	0	0	0
4.04072	0	0	0	0	0	0	0	0	0	0
4.04297	0	0	0	0	0	0	0	0	0	0
4.04522	0	0	0	0	0	0	0	0	0	0
4.04746	0	0	0	0	0	0	0	0	0	0
4.04971	0	0	0	0	0	0	0	0	0	0
4.05195	0	0	0	0	0	0	0	0	0	0
4.0542	0	0	0	0	0	0	0	0	0	0
4.05645	0	0	0	0	0	0	0	0	0	0
4.05869	0	0	0	0	0	0	0	0	0	0
4.06094	0	0	0	0	0	0	0	0	0	0
4.06318	0	0	0	0	0	0	0	0	0	0
4.06543	0	0	0	0	0	0	0	0	0	0
4.06767	0	0	0	0	0	0	0	0	0	0
4.06992	0	0	0	0	0	0	0	0	0	0
4.07217	0	0	0	0	0	0	0	0	0	0
4.07441	0	0	0	0	0	0	0	0	0	0
4.07666	0	0	0	0	0	0	0	0	0	0
4.0789	0	0	0	0	0	0	0	0	0	0
4.08115	0	0	0	0	0	0	0	0	0	0
4.0834	0	0	0	0	0	0	0	0	0	0
4.08564	0	0	0	0	0	0	0	0	0	0
4.08788	0	0	0	0	0	0	0	0	0	0
4.09013	0	0	0	0	0	0	0	0	0	0
4.09238	0	0	0	0	0	0	0	0	0	0
4.09462	0	0	0	0	0	0	0	0	0	0
4.09687	0	0	0	0	0	0	0	0	0	0
4.09911	0	0	0	0	0	0	0	0	0	0
4.10136	0	0	0	0	0	0	0	0	0	0
4.1036	0	0	0	0	0	0	0	0	0	0
4.10585	0	0	0	0	0	0	0	0	0	0
4.1081	0	0	0	0	0	0	0	0	0	0
4.11034	0	0	0	0	0	0	0	0	0	0
4.11259	0	0	0	0	0	0	0	0	0	0
4.11483	0	0	0	0	0	0	0	0	0	0
4.11708	0	0	0	0	0	0	0	0	0	0
4.11933	0	0	0	0	0	0	0	0	0	0
4.12157	0	0	0	0	0	0	0	0	0	0
4.12382	0	0	0	0	0	0	0	0	0	0
4.12606	0	0	0	0	0	0	0	0	0	0
4.12831	0	0	0	0	0	0	0	0	0	0
4.13055	0	0	0	0	0	0	0	0	0	0
4.1328	0	0	0	0	0	0	0	0	0	0
4.13504	0	0	0	0	0	0	0	0	0	0
4.13729	0	0	0	0	0	0	0	0	0	0
4.13954	0	0	0	0	0	0	0	0	0	0
4.14178	0	0	0	0	0	0	0	0	0	0
4.14403	0	0	0	0	0	0	0	0	0	0
4.14627	0	0	0	0	0	0	0	0	0	0
4.14852	0	0	0	0	0	0	0	0	0	0
4.15076	0	0	0	0	0	0	0	0	0	0
4.15301	0	0	0	0	0	0	0	0	0	0
4.15526	0	0	0	0	0	0	0	0	0	0
4.1575	0	0	0	0	0	0	0	0	0	0
4.15975	0	0	0	0	0	0	0	0	0	0
4.16199	0	0	0	0	0	0	0	0	0	0
4.16424	0	0	0	0	0	0	0	0	0	0
4.16649	0	0	0	0	0	0	0	0	0	0
4.16873	0	0	0	0	0	0	0	0	0	0
4.17098	0	0	0	0	0	0	0	0	0	0
4.17322	0	0	0	0	0	0	0	0	0	0
4.17547	0	0	0	0	0	0	0	0	0	0
4.17771	0	0	0	0	0	0	0	0	0	0
4.17996	0	0	0	0	0	0	0	0	0	0
4.1822	0	0	0	0	0	0	0	0	0	0
4.18445	0	0	0	0	0	0	0	0	0	0
4.1867	0	0	0	0	0	0	0	0	0	0
4.18894	0	0	0	0	0	0	0	0	0	0
4.19119	0	0	0	0	0	0	0	0	0	0
4.19343	0	0	0	0	0	0	0	0	0	0
4.19568	0	0	0	0	0	0	0	0	0	0
4.19792	0	0	0	0	0	0	0	0	0	0
4.20017	0	0	0	0	0	0	0	0	0	0
4.20242	0	0	0	0	0	0	0	0	0	0
4.20466	0	0	0	0	0	0	0	0	0	0
4.20691	0	0	0	0	0	0	0	0	0	0
4.20915	0	0	0	0	0	0	0	0	0	0
4.2114	0	0	0	0	0	0	0	0	0	0
4.21364	0	0	0	0	0	0	0	0	0	0
4.21589	0	0	0	0	0	0	0	0	0	0
4.21814	0	0	0	0	0	0	0	0	0	0
4.22038	0	0	0	0	0	0	0	0	0	0
4.22263	0	0	0	0	0	0	0	0	0	0
4.22487	0	0	0	0	0	0	0	0	0	0
4.22712	0	0	0	0	0	0	0	0	0	0
4.22936	0	0	0	0	0	0	0	0	0	0
4.23161	0	0	0	0	0	0	0	0	0	0
4.23386	0	0	0	0	0	0	0	0	0	0
4.2361	0	0	0	0	0	0	0	0	0	0
4.23835	0	0	0	0	0	0	0	0	0	0
4.24059	0	0	0	0	0	0	0	0	0	0
4.24284	0	0	0	0	0	0	0	0	0	0
4.24509	0	0	0	0	0	0	0	0	0	0
4.24733	0	0	0	0	0	0	0	0	0	0
4.24958	0	0	0	0	0	0	0	0	0	0
4.25182	0	0	0	0	0	0	0	0	0	0
4.25407	0	0	0	0	0	0	0	0	0	0
4.25631	0	0	0	0	0	0	0	0	0	0
4.25856	0	0	0	0	0	0	0	0	0	0
4.2608	0	0	0	0	0	0	0	0	0	0
4.26305	0	0	0	0	0	0	0	0	0	0
4.2653	0	0	0	0	0	0	0	0	0	0
4.26754	0	0	0	0	0	0	0	0	0	0
4.26979	0	0	0	0	0	0	0	0	0	0
4.27203	0	0	0	0	0	0	0	0	0	0
4.27428	0	0	0	0	0	0	0	0	0	0
4.27653	0	0	0	0	0	0	0	0	0	0
4.27877	0	0	0	0	0	0	0	0	0	0
4.28102	0	0	0	0	0	0	0	0	0	0
4.28326	0	0	0	0	0	0	0	0	0	0
4.28551	0	0	0	0	0	0	0	0	0	0
4.28775	0	0	0	0	0	0	0	0	0	0
4.29	0	0	0	0	0	0	0	0	0	0
4.29225	0	0	0	0	0	0	0	0	0	0
4.29449	0	0	0	0	0	0	0	0	0	0
4.29674	0	0	0	0	0	0	0	0	0	0
4.29898	0	0	0	0	0	0	0	0	0	0
4.30123	0	0	0	0	0	0	0	0	0	0
4.30347	0	0	0	0	0	0	0	0	0	0
4.30572	0	0	0	0	0	0	0	0	0	0
4.30796	0	0	0	0	0	0	0	0	0	0
4.31021	0	0	0	0	0	0	0	0	0	0
4.31246	0	0	0	0	0	0	0	0	0	0
4.3147	0	0	0	0	0	0	0	0	0	0
4.31695	0	0	0	0	0	0	0	0	0	0
4.31919	0	0	0	0	0	0	0	0	0	0
4.32144	0	0	0	0	0	0	0	0	0	0
4.32369	0	0	0	0	0	0	0	0	0	0
4.32593	0	0	0	0	0	0	0	0	0	0
4.32818	0	0	0	0	0	0	0	0	0	0
4.33042	0	0	0	0	0	0	0	0	0	0
4.33267	0	0	0	0	0	0	0	0	0	0
4.33491	0	0	0	0	0	0	0	0	0	0
4.33716	0	0	0	0	0	0	0	0	0	0
4.33941	0	0	0	0	0	0	0	0	0	0
4.34165	0	0	0	0	0	0	0	0	0	0
4.3439	0	0	0	0	0	0	0	0	0	0
4.34614	0	0	0	0	0	0	0	0	0	0
4.34839	0	0	0	0	0	0	0	0	0	0
4.35063	0	0	0	0	0	0	0	0	0	0
4.35288	0	0	0	0	0	0	0	0	0	0
4.35512	0	0	0	0	0	0	0	0	0	0
4.35737	0	0	0	0	0	0	0	0	0	0
4.35962	0	0	0	0	0	0	0	0	0	0
4.36186	0	0	0	0	0	0	0	0	0	0
4.36411	0	0	0	0	0	0	0	0	0	0
4.36635	0	0	0	0	0	0	0	0	0	0
4.3686	0	0	0	0	0	0	0	0	0	0
4.37085	0	0	0	0	0	0	0	0	0	0
4.37309	0	0	0	0	0	0	0	0	0	0
4.37534	0	0	0	0	0	0	0	0	0	0
4.37758	0	0	0	0	0	0	0	0	0	0
4.37983	0	0	0	0	0	0	0	0	0	0
4.38207	0	0	0	0	0	0	0	0	0	0
4.38432	0	0	0	0	0	0	0	0	0	0
4.38657	0	0	0	0	0	0	0	0	0	0
4.38881	0	0	0	0	0	0	0	0	0	0
4.39105	0	0	0	0	0	0	0	0	0	0
4.3933	0	0	0	0	0	0	0	0	0	0
4.39555	0	0	0	0	0	0	0	0	0	0
4.39779	0	0	0	0	0	0	0	0	0	0
4.40004	0	0	0	0	0	0	0	0	0	0
4.40228	0	0	0	0	0	0	0	0	0	0
4.40453	0	0	0	0	0	0	0	0	0	0
4.40678	0	0	0	0	0	0	0	0	0	0
4.40902	0	0	0	0	0	0	0	0	0	0
4.41127	0	0	0	0	0	0	0	0	0	0
4.41351	0	0	0	0	0	0	0	0	0	0
4.41576	0	0	0	0	0	0	0	0	0	0
4.418	0	0	0	0	0	0	0	0	0	0
4.42025	0	0	0	0	0	0	0	0	0	0
4.4225	0	0	0	0	0	0	0	0	0	0
4.42474	0	0	0	0	0	0	0	0	0	0
4.42699	0	0	0	0	0	0	0	0	0	0
4.42923	0	0	0	0	0	0	0	0	0	0
4.43148	0	0	0	0	0	0	0	0	0	0
4.43372	0	0	0	0	0	0	0	0	0	0
4.43597	0	0	0	0	0	0	0	0	0	0
4.43821	0	0	0	0	0	0	0	0	0	0
4.44046	0	0	0	0	0	0	0	0	0	0
4.44271	0	0	0	0	0	0	0	0	0	0
4.44495	0	0	0	0	0	0	0	0	0	0
4.4472	0	0	0	0	0	0	0	0	0	0
4.44944	0	0	0	0	0	0	0	0	0	0
4.45169	0	0	0	0	0	0	0	0	0	0
4.45394	0	0	0	0	0	0	0	0	0	0
4.45618	0	0	0	0	0	0	0	0	0	0
4.45843	0	0	0	0	0	0	0	0	0	0
4.46067	0	0	0	0	0	0	0	0	0	0
4.46292	0	0	0	0	0	0	0	0	0	0
4.46516	0	0	0	0	0	0	0	0	0	0
4.46741	0	0	0	0	0	0	0	0	0	0
4.46966	0	0	0	0	0	0	182708	155943	0	0
4.4719	0	0	0	0	0	0	0	0	0	0
4.47415	0	0	0	0	0	0	0	0	0	0
4.47639	0	0	0	0	0	0	0	0	0	0
4.47864	0	0	0	0	0	0	0	0	0	0
4.48088	0	0	0	0	0	0	0	0	0	0
4.48313	0	0	0	0	0	0	0	0	0	0
4.48538	0	0	0	0	0	0	0	0	0	0
4.48762	0	0	0	0	0	0	0	0	0	0
4.48987	0	0	0	0	0	0	0	0	0	0
4.49211	0	0	0	0	0	0	0	0	0	0
4.49436	0	0	0	0	0	0	0	0	0	0
4.4966	0	0	0	0	0	0	0	0	0	0
4.49885	0	0	0	0	0	0	0	0	0	0
4.5011	0	0	0	0	0	0	0	0	0	0
4.50334	0	0	0	0	0	0	0	0	0	0
4.50559	0	0	0	0	0	0	0	0	0	0
4.50783	0	0	0	0	0	0	0	0	0	0
4.51008	0	0	0	0	0	0	0	0	0	0
4.51232	0	0	0	0	0	0	0	0	0	0
4.51457	0	0	0	0	0	0	0	0	0	0
4.51682	0	0	0	0	0	0	0	0	0	0
4.51906	0	0	0	0	0	0	0	0	0	0
4.52131	0	0	0	0	0	0	0	0	0	0
4.52355	0	0	0	0	0	0	0	0	0	0
4.5258	0	0	0	0	0	0	0	0	0	0
4.52804	0	0	0	0	0	0	0	0	0	0
4.53029	0	0	0	0	0	0	0	0	0	0
4.53254	0	0	0	0	0	0	0	0	0	0
4.53478	0	0	0	0	0	0	0	0	0	0
4.53703	0	0	0	0	0	0	0	0	0	0
4.53927	0	0	0	0	0	0	0	0	0	0
4.54152	0	0	0	0	0	0	0	0	0	0
4.54376	0	0	0	0	0	0	0	0	0	0
4.54601	0	0	0	0	0	0	0	0	0	0
4.54826	0	0	0	0	0	0	0	0	0	0
4.5505	0	0	0	0	0	0	0	0	0	0
4.55275	0	0	0	0	0	0	0	0	0	0
4.55499	0	0	0	0	0	0	0	0	0	0
4.55724	0	0	0	0	0	0	0	0	0	0
4.55949	0	0	0	0	0	0	0	0	0	0
4.56173	0	0	0	0	0	0	0	0	0	0
4.56398	0	0	0	0	0	0	0	0	0	0
4.56622	0	0	0	0	0	0	0	0	0	0
4.56847	0	0	0	0	0	0	0	0	0	0
4.57071	0	0	0	0	0	0	0	0	0	0
4.57296	0	0	0	0	0	0	0	0	0	0
4.5752	0	0	0	0	0	0	0	0	0	0
4.57745	0	0	0	0	0	0	0	0	0	0
4.5797	0	0	0	0	0	0	0	0	0	0
4.58194	0	0	0	0	0	0	0	0	0	0
4.58419	0	0	0	0	0	0	0	0	0	0
4.58643	0	0	0	0	0	0	0	0	0	0
4.58868	0	0	0	0	0	0	0	0	0	0
4.59093	0	0	0	0	0	0	0	0	0	0
4.59317	0	0	0	0	0	0	0	0	0	0
4.59542	0	0	0	0	0	0	0	0	0	0
4.59766	0	0	0	0	0	0	0	0	0	0
4.59991	0	0	0	0	0	0	0	0	0	0
4.60215	0	0	0	0	0	0	0	0	0	0
4.6044	0	0	0	0	0	0	0	0	0	0
4.60664	0	0	0	0	0	0	0	0	0	0
4.60889	0	0	0	0	0	0	0	0	0	0
4.61113	0	0	0	0	0	0	0	0	0	0
4.61338	0	0	0	0	0	0	0	0	0	0
4.61563	0	0	0	0	0	0	0	0	0	0
4.61787	0	0	0	0	0	0	0	0	0	0
4.62012	0	0	0	0	0	0	0	0	0	0
4.62236	0	0	0	0	0	0	0	0	0	0
4.62461	0	0	0	0	0	0	0	0	0	0
4.62686	0	0	0	0	0	0	0	0	0	0
4.6291	0	0	0	0	0	0	0	0	0	0
4.63135	0	0	0	0	0	0	0	0	0	0
4.63359	0	0	0	0	0	0	0	0	0	0
4.63584	0	0	0	0	0	0	0	0	0	0
4.63809	0	0	0	0	0	0	0	0	0	0
4.64033	0	0	0	0	0	0	0	0	0	0
4.64258	0	0	0	0	0	0	0	0	0	0
4.64482	0	0	0	0	0	0	0	0	0	0
4.64707	0	0	0	0	0	0	0	0	0	0
4.64931	0	0	0	0	0	0	0	0	0	0
4.65156	0	0	0	0	0	0	0	0	0	0
4.6538	0	0	0	0	0	0	0	0	0	0
4.65605	0	0	0	0	0	0	0	0	0	0
4.65829	0	0	0	0	0	0	0	0	0	0
4.66054	0	0	0	0	0	0	0	0	0	0
4.66279	0	0	0	0	0	0	0	0	0	0
4.66503	0	0	0	0	0	0	0	0	0	0
4.66728	0	0	0	0	0	0	0	0	0	0
4.66952	0	0	0	0	0	0	0	0	0	0
4.67177	0	0	0	0	0	0	0	0	0	0
4.67402	0	0	0	0	0	0	0	0	0	0
4.67626	0	0	0	0	0	0	0	0	0	0
4.67851	0	0	0	0	0	0	0	0	0	0
4.68075	0	0	0	0	0	0	0	0	0	0
4.683	0	0	0	0	0	0	0	0	0	0
4.68525	0	0	0	0	0	0	0	0	0	0
4.68749	0	0	0	0	0	0	0	0	0	0
4.68974	0	0	0	0	0	0	0	0	0	0
4.69198	0	0	0	0	0	0	0	0	0	0
4.69423	0	0	0	0	0	0	0	0	0	0
4.69647	0	0	0	0	0	0	0	0	0	0
4.69872	0	0	0	0	0	0	0	0	0	0
4.70096	0	0	0	0	0	0	0	0	0	0
4.70321	0	0	0	0	0	0	0	0	0	0
4.70545	0	0	0	0	0	0	0	0	0	0
4.7077	0	0	0	0	0	0	0	0	0	0
4.70995	0	0	0	0	0	0	0	0	0	0
4.71219	0	0	0	0	0	0	0	0	0	0
4.71444	0	0	0	0	0	0	0	0	0	0
4.71668	0	0	0	0	0	0	0	0	0	0
4.71893	0	0	0	0	0	0	0	0	0	0
4.72118	0	0	0	0	0	0	0	0	0	0
4.72342	0	0	0	0	0	0	0	0	0	0
4.72567	0	0	0	0	0	0	0	0	0	0
4.72791	0	0	0	0	0	0	0	0	0	0
4.73016	0	0	0	0	0	0	0	0	0	0
4.7324	0	0	0	0	0	0	0	0	0	0
4.73465	0	0	0	0	0	0	0	0	0	0
4.73689	0	0	0	0	0	0	0	0	0	0
4.73914	0	0	0	0	0	0	0	0	0	0
4.74139	0	0	0	0	0	0	0	0	0	0
4.74363	0	0	0	0	0	0	0	0	0	0
4.74588	0	0	0	0	0	0	0	0	0	0
4.74812	0	0	0	0	0	0	0	0	0	0
4.75037	0	0	0	0	0	0	0	0	0	0
4.75262	0	0	0	0	0	0	0	0	0	0
4.75486	0	0	0	0	0	0	0	0	0	0
4.75711	0	0	0	0	0	0	0	0	0	0
4.75935	0	0	0	0	0	0	0	0	0	0
4.7616	0	0	0	0	0	0	0	0	0	0
4.76384	0	0	0	0	0	0	0	0	0	0
4.76609	0	0	0	0	0	0	0	0	0	0
4.76834	0	0	0	0	0	0	0	0	0	0
4.77058	0	0	0	0	0	0	0	0	0	0
4.77283	0	0	0	0	0	0	0	0	0	0
4.77507	0	0	0	0	0	0	0	0	0	0
4.77732	0	0	0	0	0	0	0	0	0	0
4.77956	0	0	0	0	0	0	0	0	0	0
4.78181	0	0	0	0	0	0	0	0	0	0
4.78406	0	0	0	0	0	0	0	0	0	0
4.7863	0	0	0	0	0	0	0	0	0	0
4.78855	0	0	0	0	0	0	0	0	0	0
4.79079	0	0	0	0	0	0	0	0	0	0
4.79304	0	0	0	0	0	0	0	0	0	0
4.79528	0	0	0	0	0	0	0	0	0	0
4.79753	0	0	0	0	0	0	0	0	0	0
4.79978	0	0	0	0	0	0	0	0	0	0
4.80202	0	0	0	0	0	0	0	0	0	0
4.80427	0	0	0	0	0	0	0	0	0	0
4.80651	0	0	0	0	0	0	0	0	0	0
4.80876	0	0	0	0	0	0	0	0	0	0
4.811	0	0	0	0	0	0	0	0	0	0
4.81325	0	0	0	0	0	0	0	0	0	0
4.8155	0	0	0	0	0	0	0	0	0	0
4.81774	0	0	0	0	0	0	0	0	0	0
4.81999	0	0	0	0	0	0	0	0	0	0
4.82223	0	0	0	0	0	0	0	0	0	0
4.82448	0	0	0	0	0	0	0	0	0	0
4.82672	0	0	0	0	0	0	0	0	0	0
4.82897	0	0	0	0	0	0	0	0	0	0
4.83122	0	0	0	0	0	0	0	0	0	0
4.83346	0	0	0	0	0	0	0	0	0	0
4.83571	0	0	0	0	0	0	0	0	0	0
4.83795	0	0	0	0	0	0	0	0	0	0
4.8402	0	0	0	0	0	0	0	0	0	0
4.84244	0	0	0	0	0	0	0	0	0	0
4.84469	0	0	0	0	0	0	0	0	0	0
4.84694	0	0	0	0	0	0	0	0	0	0
4.84918	0	0	0	0	0	0	0	0	0	0
4.85143	0	0	0	0	0	0	0	0	0	0
4.85367	0	0	0	0	0	0	0	0	0	0
4.85592	0	0	0	0	0	0	0	0	0	0
4.85816	0	0	0	0	0	0	0	0	0	0
4.86041	0	0	0	0	0	0	0	0	0	0
4.86265	0	0	0	0	0	0	0	0	0	0
4.8649	0	0	0	0	0	0	0	0	0	0
4.86715	0	0	0	0	0	0	0	0	0	0
4.86939	0	0	0	0	0	0	0	0	0	0
4.87164	0	0	0	0	0	0	0	0	0	0
4.87388	0	0	0	0	0	0	0	0	0	0
4.87613	0	0	0	0	0	0	0	0	0	0
4.87838	0	0	0	0	0	0	0	0	0	0
4.88062	0	0	0	0	0	0	0	0	0	0
4.88287	0	0	0	0	0	0	0	0	0	0
4.88511	0	0	0	0	0	0	0	0	0	0
4.88736	0	0	0	0	0	0	0	0	0	0
4.8896	0	0	0	0	0	0	0	0	0	0
4.89185	0	0	0	0	0	0	0	0	0	0
4.8941	0	0	0	0	0	0	0	0	0	0
4.89634	0	0	0	0	0	0	0	0	0	0
4.89859	0	0	0	0	0	0	0	0	0	0
4.90083	0	0	0	0	0	0	0	0	0	0
4.90308	0	0	0	0	0	0	0	0	0	0
4.90532	0	0	0	0	0	0	0	0	0	0
4.90757	0	0	0	0	0	0	0	0	0	0
4.90981	0	0	0	0	0	0	0	0	0	0
4.91206	0	0	0	0	0	0	0	0	0	0
4.91431	0	0	0	0	0	0	0	0	0	0
4.91655	0	0	0	0	0	0	0	0	0	0
4.9188	0	0	0	0	0	0	0	0	0	0
4.92104	0	0	0	0	0	0	0	0	0	0
4.92329	0	0	0	0	0	0	0	0	0	0
4.92553	0	0	0	0	0	0	0	0	0	0
4.92778	0	0	0	0	0	0	0	0	0	0
4.93003	0	0	0	0	0	0	0	0	0	0
4.93227	0	0	0	0	0	0	0	0	0	0
4.93452	0	0	0	0	0	0	0	0	0	0
4.93676	0	0	0	0	0	0	0	0	0	0
4.93901	0	0	0	0	0	0	0	0	0	0
4.94126	0	0	0	0	0	0	0	0	0	0
4.9435	0	0	0	0	0	0	0	0	0	0
4.94575	0	0	0	0	0	0	0	0	0	0
4.94799	0	0	0	0	0	0	0	0	0	0
4.95024	0	0	0	0	0	0	0	0	0	0
4.95248	0	0	0	0	0	0	0	0	0	0
4.95473	0	0	0	0	0	0	0	0	0	0
4.95697	0	0	0	0	0	0	0	0	0	0
4.95922	0	0	0	0	0	0	0	0	0	0
4.96147	0	0	0	0	0	0	0	0	0	0
4.96371	0	0	0	0	0	0	0	0	0	0
4.96596	0	0	0	0	0	0	0	0	0	0
4.9682	0	0	0	0	0	0	0	0	0	0
4.97045	0	0	0	0	0	0	0	0	0	0
4.97269	0	0	0	0	0	0	0	0	0	0
4.97494	0	0	0	0	0	0	0	0	0	0
4.97719	0	0	0	0	0	0	0	0	0	0
4.97943	0	0	0	0	0	0	0	0	0	0
4.98168	0	0	0	0	0	0	0	0	0	0
4.98392	0	0	0	0	0	0	0	0	0	0
4.98617	0	0	0	0	0	0	0	0	0	0
4.98842	0	0	0	0	0	0	0	0	0	0
4.99066	0	0	0	0	0	0	0	0	0	0
4.99291	0	0	0	0	0	0	0	0	0	0
4.99515	0	0	0	0	0	0	0	0	0	0
4.9974	0	0	0	0	0	0	0	0	0	0
4.99964	0	0	0	0	0	0	0	0	0	0
5.00189	0	0	0	0	0	0	0	0	0	0
5.00413	0	0	0	0	0	0	0	0	0	0
5.00638	0	0	0	0	0	0	0	0	0	0
5.00863	0	0	0	0	0	0	0	0	0	0
5.01087	0	0	0	0	0	0	0	0	0	0
5.01312	0	0	0	0	0	0	0	0	0	0
5.01536	0	0	0	0	0	0	0	0	0	0
5.01761	0	0	0	0	0	0	0	0	0	0
5.01985	0	0	0	0	0	0	0	0	0	0
5.0221	0	0	0	0	0	0	0	0	0	0
5.02435	0	0	0	0	0	0	0	0	0	0
5.02659	0	0	0	0	0	0	0	0	0	0
5.02884	0	0	0	0	0	0	0	0	0	0
5.03108	0	0	0	0	0	0	0	0	0	0
5.03333	0	0	0	0	0	0	0	0	0	0
5.03558	0	0	0	0	0	0	0	0	0	0
5.03782	0	0	0	0	0	0	0	0	0	0
5.04007	0	0	0	0	0	0	0	0	0	0
5.04231	0	0	0	0	0	0	0	0	0	0
5.04456	0	0	0	0	0	0	0	0	0	0
5.0468	0	0	0	0	0	0	0	0	0	0
5.04905	0	0	0	0	0	0	0	0	0	0
5.05129	0	0	0	0	0	0	0	0	0	0
5.05354	0	0	0	0	0	0	0	0	0	0
5.05579	0	0	0	0	0	0	0	0	0	0
5.05803	0	0	0	0	0	0	0	0	0	0
5.06028	0	0	0	0	0	0	0	0	0	0
5.06252	0	0	0	0	0	0	0	0	0	0
5.06477	0	0	0	0	0	0	0	0	0	0
5.06701	0	0	0	0	0	0	0	0	0	0
5.06926	0	0	0	0	0	0	0	0	0	0
5.07151	0	0	0	0	0	0	0	0	0	0
5.07375	0	0	0	0	0	0	0	0	0	0
5.076	0	0	0	0	0	0	0	0	0	0
5.07824	0	0	0	0	0	0	0	0	0	0
5.08049	0	0	0	0	0	0	0	0	0	0
5.08273	0	0	0	0	0	0	0	0	0	0
5.08498	0	0	0	0	0	0	0	0	0	0
5.08723	0	0	0	0	0	0	0	0	0	0
5.08947	0	0	0	0	0	0	0	0	0	0
5.09172	0	0	0	0	0	0	0	0	0	0
5.09396	0	0	0	0	0	0	0	0	0	0
5.09621	0	0	0	0	0	0	0	0	0	0
5.09846	0	0	0	0	0	0	0	0	0	0
5.1007	0	0	0	0	0	0	0	0	0	0
5.10295	0	0	0	0	0	0	0	0	0	0
5.10519	0	0	0	0	0	0	0	0	0	0
5.10744	0	0	0	0	0	0	0	0	0	0
5.10968	0	0	0	0	0	0	0	0	0	0
5.11193	0	0	0	0	0	0	0	0	0	0
5.11418	0	0	0	0	0	0	0	0	0	0
5.11642	0	0	0	0	0	0	0	0	0	0
5.11867	0	0	0	0	0	0	0	0	0	0
5.12091	0	0	0	0	0	0	0	0	0	0
5.12316	0	0	0	0	0	0	0	0	0	0
5.1254	0	0	0	0	0	0	0	0	0	0
5.12765	0	0	0	0	0	0	0	0	0	0
5.12989	0	0	0	0	0	0	0	0	0	0
5.13214	0	0	0	0	0	0	0	0	0	0
5.13439	0	0	0	0	0	0	0	0	0	0
5.13663	0	0	0	0	0	0	0	0	0	0
5.13888	0	0	0	0	0	0	0	0	0	0
5.14112	0	0	0	0	0	0	0	0	0	0
5.14337	0	0	0	0	0	0	0	0	0	0
5.14562	0	0	0	0	0	0	0	0	0	0
5.14786	0	0	0	0	0	0	0	0	0	0
5.15011	0	0	0	0	0	0	0	0	0	0
5.15235	0	0	0	0	0	0	0	0	0	0
5.1546	0	0	0	0	0	0	0	0	0	0
5.15684	0	0	0	0	0	0	0	0	0	0
5.15909	0	0	0	0	0	0	0	0	0	0
5.16134	0	0	0	0	0	0	0	0	0	0
5.16358	0	0	0	0	0	0	0	0	0	0
5.16583	0	0	0	0	0	0	0	0	0	0
5.16807	0	0	0	0	0	0	0	0	0	0
5.17032	0	0	0	0	0	0	0	0	0	0
5.17256	0	0	0	0	0	0	0	0	0	0
5.17481	0	0	0	0	0	0	0	0	0	0
5.17705	0	0	0	0	0	0	0	0	0	0
5.1793	0	0	0	0	0	0	0	0	0	0
5.18155	0	0	0	0	0	0	0	0	0	0
5.18379	0	0	0	0	0	0	0	0	0	0
5.18604	0	0	0	0	0	0	0	0	0	0
5.18828	0	0	0	0	0	0	0	0	0	0
5.19053	0	0	0	0	0	0	0	0	0	0
5.19278	0	0	0	0	0	0	0	0	0	0
5.19502	0	0	0	0	0	0	0	0	0	0
5.19727	0	0	0	0	0	0	0	0	0	0
5.19951	0	0	0	0	0	0	0	0	0	0
5.20176	0	0	0	0	0	0	0	0	0	0
5.204	0	0	0	0	0	0	0	0	0	0
5.20625	0	0	0	0	0	0	0	0	0	0
5.2085	0	0	0	0	0	0	0	0	0	0
5.21074	0	0	0	0	0	0	0	0	0	0
5.21298	0	0	0	0	0	0	0	0	0	0
5.21523	0	0	0	0	0	0	0	0	0	0
5.21748	0	0	0	0	0	0	0	0	0	0
5.21972	0	0	0	0	0	0	0	0	0	0
5.22197	0	0	0	0	0	0	0	0	0	0
5.22421	0	0	0	0	0	0	0	0	0	0
5.22646	0	0	0	0	0	0	0	0	0	0
5.22871	0	0	0	0	0	0	0	0	0	0
5.23095	0	0	0	0	0	0	0	0	0	0
5.2332	0	0	0	0	0	0	0	0	0	0
5.23544	0	0	0	0	0	0	0	0	0	0
5.23769	0	0	0	0	0	0	0	0	0	0
5.23994	0	0	0	0	0	0	0	0	0	0
5.24218	0	0	0	0	0	0	0	0	0	0
5.24443	0	0	0	0	0	0	0	0	0	0
5.24667	0	0	0	0	0	0	0	0	0	0
5.24892	0	0	0	0	0	0	0	0	0	0
5.25116	0	0	0	0	0	0	0	0	0	0
5.25341	0	0	0	0	0	0	0	0	0	0
5.25566	0	0	0	0	0	0	0	0	0	0
5.2579	0	0	0	0	0	0	0	0	0	0
5.26014	0	0	0	0	0	0	0	0	0	0
5.26239	0	0	0	0	0	0	0	0	0	0
5.26464	0	0	0	0	0	0	0	0	0	0
5.26688	0	0	0	0	0	0	0	137064	0	0
5.26913	0	0	0	0	0	0	0	0	0	0
5.27137	0	0	0	0	0	0	0	0	0	0
5.27362	0	0	0	0	0	0	0	0	0	0
5.27587	0	0	0	0	0	0	0	0	0	0
5.27811	0	0	0	0	0	0	0	0	0	0
5.28036	0	0	0	0	0	0	0	0	0	0
5.2826	0	0	0	0	0	0	0	0	0	0
5.28485	0	0	0	0	0	0	0	0	0	0
5.28709	0	0	0	0	0	0	0	0	0	0
5.28934	0	0	0	0	0	0	0	0	0	0
5.29159	0	0	0	0	0	0	0	0	0	0
5.29383	0	0	0	0	0	0	0	0	0	0
5.29608	0	0	0	0	0	0	0	0	0	0
5.29832	0	0	0	0	0	0	0	0	0	0
5.30057	0	0	0	0	0	0	0	0	0	0
5.30281	0	0	0	0	0	0	0	0	0	0
5.30506	0	0	0	0	0	0	0	0	0	0
5.30731	0	0	0	0	0	0	0	0	0	0
5.30955	0	0	0	0	0	0	0	0	0	0
5.3118	0	0	0	0	0	0	0	0	0	0
5.31404	0	0	0	0	0	0	0	0	0	0
5.31629	0	0	0	0	0	0	0	0	0	0
5.31853	0	0	0	0	0	0	0	0	0	0
5.32078	0	0	0	0	0	0	0	0	0	0
5.32303	0	0	0	0	0	0	0	0	0	0
5.32527	0	0	0	0	0	0	0	0	0	0
5.32752	0	0	0	0	0	0	0	0	0	0
5.32976	0	0	0	0	0	0	0	0	0	0
5.33201	0	0	0	0	0	0	0	0	0	0
5.33425	0	0	0	0	0	0	0	0	0	0
5.3365	0	0	0	0	0	0	0	0	0	0
5.33875	0	0	0	0	0	0	0	0	0	0
5.34099	0	0	0	0	0	0	0	0	0	0
5.34324	0	0	0	0	0	0	0	0	0	0
5.34548	0	0	0	0	0	0	0	0	0	0
5.34773	0	0	0	0	0	0	0	0	0	0
5.34997	0	0	0	0	0	0	0	0	0	0
5.35222	0	0	0	0	0	0	0	0	0	0
5.35447	0	0	0	0	0	0	0	0	0	0
5.35671	0	0	0	0	0	0	0	0	0	0
5.35896	0	0	0	0	0	0	0	194517	0	0
5.3612	0	0	0	0	0	0	0	0	0	0
5.36345	0	0	0	0	0	0	0	0	0	0
5.36569	0	0	0	0	0	0	0	0	0	0
5.36794	0	0	0	0	0	0	0	0	0	0
5.37019	0	0	0	0	0	0	0	0	0	0
5.37243	0	0	0	0	0	0	0	0	0	0
5.37468	0	0	0	0	0	0	0	0	0	0
5.37692	0	0	0	0	0	0	0	0	0	0
5.37917	0	0	0	0	0	0	0	0	0	0
5.38141	0	0	0	0	0	0	0	0	0	0
5.38366	0	0	0	0	0	0	0	0	0	0
5.38591	0	0	0	0	0	0	0	0	0	0
5.38815	0	0	0	0	0	0	0	0	0	0
5.3904	0	0	0	0	0	0	0	0	0	0
5.39264	0	0	0	0	0	0	0	0	0	0
5.39489	0	0	0	0	0	0	0	0	0	0
5.39713	0	0	0	0	0	0	0	0	0	0
5.39938	0	0	0	0	0	0	0	0	0	0
5.40163	0	0	0	0	0	0	0	0	0	0
5.40387	0	0	0	0	0	0	0	0	0	0
5.40612	0	0	0	0	0	0	0	0	0	0
5.40836	0	0	0	0	0	0	0	0	0	0
5.41061	0	0	0	0	0	0	0	0	0	0
5.41286	0	0	0	0	0	0	0	0	0	0
5.4151	0	0	0	0	0	0	0	0	0	0
5.41735	0	0	0	0	0	0	0	0	0	0
5.41959	0	0	0	0	0	0	0	0	0	0
5.42184	0	0	0	0	0	0	0	0	0	0
5.42408	0	0	0	0	0	0	0	0	0	0
5.42633	0	0	0	0	0	0	0	0	0	0
5.42858	0	0	0	0	0	0	0	0	0	0
5.43082	0	0	0	0	0	0	0	0	0	0
5.43307	0	0	0	0	0	0	0	0	0	0
5.43531	0	0	0	0	0	0	0	0	0	0
5.43756	0	0	0	0	0	0	0	0	0	0
5.4398	0	0	0	0	0	0	0	0	0	0
5.44205	0	0	0	0	0	0	0	0	0	0
5.44429	0	0	0	0	0	0	0	0	0	0
5.44654	0	0	0	0	0	0	0	0	0	0
5.44879	0	0	0	0	0	0	0	0	0	0
5.45103	0	0	0	0	0	0	0	0	0	0
5.45328	0	0	0	0	0	0	0	0	0	0
5.45552	0	0	0	0	0	0	0	0	0	0
5.45777	0	0	0	0	0	0	0	0	0	0
5.46002	0	0	0	0	0	0	0	0	0	0
5.46226	0	0	0	0	0	0	0	0	0	0
5.46451	0	0	0	0	0	0	0	0	0	0
5.46675	0	0	0	0	0	0	0	0	0	0
5.469	0	0	0	0	0	0	0	0	0	0
5.47124	0	0	0	0	0	0	0	0	0	0
5.47349	0	0	0	0	0	0	0	0	0	0
5.47574	0	0	0	0	0	0	0	0	0	0
5.47798	0	0	0	0	0	0	0	0	0	0
5.48022	0	0	0	0	0	0	0	0	0	0
5.48247	0	0	0	0	0	0	0	0	0	0
5.48472	0	0	0	0	0	0	0	0	0	0
5.48696	0	0	0	0	0	0	0	0	0	0
5.48921	0	0	0	0	0	0	0	0	0	0
5.49145	0	0	0	0	0	0	0	0	0	0
5.4937	0	0	0	0	0	0	0	0	0	0
5.49595	0	0	0	0	0	0	0	0	0	0
5.49819	0	0	0	0	0	0	0	0	0	0
5.50044	0	0	0	0	0	0	0	0	0	0
5.50268	0	0	0	0	0	0	0	0	0	0
5.50493	0	0	0	0	0	0	0	0	0	0
5.50718	0	0	0	0	0	0	0	0	0	0
5.50942	0	0	0	0	0	0	0	0	0	0
5.51167	0	0	0	0	0	0	0	0	0	0
5.51391	0	0	0	0	0	0	0	0	0	0
5.51616	0	0	0	0	0	0	0	0	0	0
5.5184	0	0	0	0	0	0	0	0	0	0
5.52065	0	0	0	0	0	0	0	0	0	0
5.52289	0	0	0	0	0	0	0	0	0	0
5.52514	0	0	0	0	0	0	0	0	0	0
5.52738	0	0	0	0	0	0	0	0	0	0
5.52963	0	0	0	0	0	0	0	0	0	0
5.53188	0	0	0	0	0	0	0	0	0	0
5.53412	0	0	0	0	0	0	0	0	0	0
5.53637	0	0	0	0	0	0	0	0	0	0
5.53861	0	0	0	0	0	0	0	0	0	0
5.54086	0	0	0	0	0	0	0	0	0	0
5.54311	0	0	0	0	0	0	0	0	0	0
5.54535	0	0	0	0	0	0	0	0	0	0
5.5476	0	0	0	0	0	0	0	0	0	0
5.54984	0	0	0	0	0	0	0	0	0	0
5.55209	0	0	0	0	0	0	0	0	0	0
5.55434	0	0	0	0	0	0	0	0	0	0
5.55658	0	0	0	0	0	0	0	0	0	0
5.55883	0	0	0	0	0	0	0	0	0	0
5.56107	0	0	0	0	0	0	0	0	0	0
5.56332	0	0	0	0	0	0	0	0	0	0
5.56556	0	0	0	0	0	0	0	0	0	0
5.56781	0	0	0	0	0	0	0	0	0	0
5.57005	0	0	0	0	0	0	0	0	0	0
5.5723	0	0	0	0	0	0	0	0	0	0
5.57454	0	0	0	0	0	0	0	0	0	0
5.57679	0	0	0	0	0	0	0	0	0	0
5.57904	0	0	0	0	0	0	0	0	0	0
5.58128	0	0	0	0	0	0	0	0	0	0
5.58353	0	0	0	0	0	0	0	0	0	0
5.58577	0	0	0	0	0	0	0	0	0	0
5.58802	0	0	0	0	0	0	0	0	0	0
5.59027	0	0	0	0	0	0	0	0	0	0
5.59251	0	0	0	0	0	0	0	0	0	0
5.59476	0	0	0	0	0	0	0	0	0	0
5.597	0	0	0	0	0	0	0	0	0	0
5.59925	0	0	0	0	0	0	0	0	0	0
5.60149	0	0	0	0	0	0	0	0	0	0
5.60374	0	0	0	0	0	0	0	0	0	0
5.60599	0	0	0	0	0	0	0	0	0	0
5.60823	0	0	0	0	0	0	0	0	0	0
5.61048	0	0	0	0	0	0	0	0	0	0
5.61272	0	0	0	0	0	0	0	0	0	0
5.61497	0	0	0	0	0	0	0	0	0	0
5.61721	0	0	0	0	0	0	0	0	0	0
5.61946	0	0	0	0	0	0	0	0	0	0
5.62171	0	0	0	0	0	0	0	0	0	0
5.62395	0	0	0	0	0	0	0	0	0	0
5.6262	0	0	0	0	0	0	0	0	0	0
5.62844	0	0	0	0	0	0	0	0	0	0
5.63069	0	0	0	0	0	0	0	0	0	0
5.63293	0	0	0	0	0	0	0	0	0	0
5.63518	0	0	0	0	0	0	0	0	0	0
5.63743	0	0	0	0	0	0	0	0	0	0
5.63967	0	0	0	0	0	0	0	0	0	0
5.64192	0	0	0	0	0	0	0	0	0	0
5.64416	0	0	0	0	0	0	0	0	0	0
5.64641	0	0	0	0	0	0	0	0	0	0
5.64865	0	0	0	0	0	0	0	0	0	0
5.6509	0	0	0	0	0	0	0	0	0	0
5.65315	0	0	0	0	0	0	0	0	0	0
5.65539	0	0	0	0	0	0	0	0	0	0
5.65764	0	0	0	0	0	0	0	0	0	0
5.65988	0	0	0	0	0	0	0	0	0	0
5.66213	0	0	0	0	0	0	0	0	0	0
5.66437	0	0	0	0	0	0	0	0	0	0
5.66662	0	0	0	0	0	0	0	0	0	0
5.66887	0	0	0	0	0	0	0	0	0	0
5.67111	0	0	0	0	0	0	0	0	0	0
5.67336	0	0	0	0	0	0	0	0	0	0
5.6756	0	0	0	0	0	0	0	0	0	0
5.67785	0	0	0	0	0	0	0	0	0	0
5.68009	0	0	0	0	0	0	0	0	0	0
5.68234	0	0	0	0	0	0	0	0	0	0
5.68459	0	0	0	0	0	0	0	0	0	0
5.68683	0	0	0	0	0	0	0	0	0	0
5.68908	0	0	0	0	0	0	0	0	0	0
5.69132	0	0	0	0	0	0	0	0	0	0
5.69357	0	0	0	0	0	0	0	0	0	0
5.69581	0	0	0	0	0	0	0	0	0	0
5.69806	0	0	0	0	0	0	0	0	0	0
5.70031	0	0	0	0	0	0	0	0	0	0
5.70255	0	0	0	0	0	0	0	0	0	0
5.7048	0	0	0	0	0	0	0	0	0	0
5.70704	0	0	0	0	0	0	0	0	0	0
5.70929	0	0	0	0	0	0	0	0	0	0
5.71153	0	0	0	0	0	0	0	0	0	0
5.71378	0	0	0	0	0	0	0	0	0	0
5.71603	0	0	0	0	0	0	0	0	0	0
5.71827	0	0	0	0	0	0	0	0	0	0
5.72052	0	0	0	0	0	0	0	0	0	0
5.72276	0	0	0	0	0	0	0	0	0	0
5.72501	0	0	0	0	0	0	0	0	0	0
5.72726	0	0	0	0	0	0	0	0	0	0
5.7295	0	0	0	0	0	0	0	0	0	0
5.73175	0	0	0	0	0	0	0	0	0	0
5.73399	0	0	0	0	0	0	0	0	0	0
5.73624	0	0	0	0	0	0	0	0	0	0
5.73848	0	0	0	0	0	0	0	0	0	0
5.74073	0	0	0	0	0	0	0	0	0	0
5.74297	0	0	0	0	0	0	0	0	0	0
5.74522	0	0	0	0	0	0	0	0	0	0
5.74747	0	0	0	0	0	0	0	0	0	0
5.74971	0	0	0	0	0	0	0	0	0	0
5.75196	0	0	0	0	0	0	0	0	0	0
5.7542	0	0	0	0	0	0	0	0	0	0
5.75645	0	0	0	0	0	0	0	0	0	0
5.75869	0	0	0	0	0	0	0	0	0	0
5.76094	0	0	0	0	0	0	0	0	0	0
5.76319	0	0	0	0	0	0	0	0	0	0
5.76543	0	0	0	0	0	0	0	0	0	0
5.76768	0	0	0	0	0	0	0	0	0	0
5.76992	0	0	0	0	0	0	0	0	0	0
5.77217	0	0	0	0	0	0	0	0	0	0
5.77442	0	0	0	0	0	0	0	0	0	0
5.77666	0	0	0	0	0	0	0	0	0	0
5.77891	0	0	0	0	0	0	0	0	0	0
5.78115	0	0	0	0	0	0	0	0	0	0
5.7834	0	0	0	0	0	0	0	0	0	0
5.78564	0	0	0	0	0	0	0	0	0	0
5.78789	0	0	0	0	0	0	0	0	0	0
5.79013	0	0	0	0	0	0	0	0	0	0
5.79238	0	0	0	0	0	0	0	0	0	0
5.79462	0	0	0	0	0	0	0	0	0	0
5.79687	0	0	0	0	0	0	0	0	0	0
5.79912	0	0	0	0	0	0	0	0	0	0
5.80136	0	0	0	0	0	0	0	0	0	0
5.80361	0	0	0	0	0	0	0	0	0	0
5.80585	0	0	0	0	0	0	0	0	0	0
[truncated: 667 more rows]

## Sheet: 3g
rt [min]	L1	L2	L3	L4	L5	L6	L7	L8	L9	L10
0.835637	0	0	0	0	0	0	0	0	0	0
0.837883	0	0	9358.74	0	0	0	0	6208.37	0	0
0.840129	0	0	0	0	0	0	0	0	0	0
0.842373	0	0	0	0	0	0	0	0	0	0
0.844619	0	0	0	0	0	0	8186.09	0	0	0
0.846864	0	0	0	0	0	0	0	0	0	0
0.84911	0	0	0	0	0	0	0	0	0	0
0.851356	0	0	0	0	0	0	0	0	0	0
0.853602	0	0	0	0	0	0	0	0	0	0
0.855848	0	0	0	0	0	0	0	0	0	0
0.858094	0	0	0	0	0	0	0	0	0	0
0.860339	0	0	0	0	0	0	0	0	0	0
0.862585	0	0	0	0	0	0	0	0	0	0
0.864831	0	0	0	0	0	0	0	0	0	0
0.867077	0	0	3333.4	0	0	0	0	0	0	0
0.869323	0	0	5990.06	0	0	0	0	0	0	0
0.871568	0	0	0	0	0	0	0	0	0	0
0.873814	0	0	0	0	0	0	0	0	0	0
0.87606	0	0	0	0	0	0	0	0	0	0
0.878306	0	0	3876.78	0	0	0	0	0	0	0
0.880552	0	0	0	0	0	0	0	0	0	0
0.882795	0	0	0	0	0	0	0	0	0	0
0.885041	0	0	2911.46	0	0	0	5496.1	0	0	0
0.887287	0	0	4501.16	0	0	0	0	0	0	0
0.889533	0	0	0	0	0	0	0	0	0	0
0.891779	0	0	3428.52	0	0	0	0	0	0	0
0.894025	0	0	4362.66	0	0	0	0	3262.28	0	0
0.89627	0	0	0	0	0	0	0	0	0	0
0.898516	0	2569.08	0	0	0	0	0	0	0	0
0.900762	0	0	0	0	0	0	0	0	0	0
0.903008	0	2218.85	0	0	0	0	0	2996.45	0	0
0.905254	0	0	0	0	0	0	0	0	0	2362.94
0.907499	0	0	0	0	0	0	0	0	0	0
0.909745	0	0	0	0	0	0	0	0	0	0
0.911991	0	0	3582.24	0	0	2577.3	0	0	0	0
0.914237	0	0	0	0	0	0	0	0	0	3170.68
0.916483	0	2447.53	4016.81	0	0	0	0	0	0	0
0.918729	0	2242.61	0	0	0	0	0	0	0	0
0.920974	0	0	3022.02	0	0	0	0	0	0	0
0.92322	0	1866.36	4073.57	0	0	0	0	2684.83	0	0
0.925466	0	0	0	0	0	0	0	0	0	0
0.927712	0	0	0	0	0	0	0	0	0	3510.24
0.929956	0	0	0	0	0	0	0	0	0	2731.36
0.932201	0	0	3594.62	0	0	0	0	0	0	0
0.934447	0	0	0	0	0	0	0	0	0	0
0.936693	0	0	0	0	0	0	0	0	0	0
0.938939	0	0	0	0	0	0	0	3055.73	0	0
0.941185	0	0	0	0	0	0	0	0	0	0
0.94343	0	0	4567.93	0	0	0	0	3026.09	0	0
0.945676	0	0	0	0	0	0	0	0	0	0
0.947922	0	0	0	0	0	2355.3	0	3266.12	0	3034.65
0.950168	0	0	0	0	0	0	0	2591.09	0	0
0.952414	0	0	0	0	0	0	0	0	0	0
0.95466	0	0	0	0	0	0	0	3331.06	0	0
0.956905	0	0	0	0	0	0	0	0	0	0
0.959151	0	0	0	0	0	0	0	2518.04	0	0
0.961397	0	0	0	0	0	0	0	0	0	0
0.963643	0	0	0	0	0	0	0	0	0	0
0.965889	0	0	0	0	0	0	0	0	0	0
0.968134	0	0	0	0	0	0	0	0	0	0
0.97038	0	0	0	0	0	0	0	0	0	0
0.972624	0	0	0	0	0	0	0	0	0	0
0.97487	0	0	0	0	0	0	0	0	0	0
0.977116	0	0	0	0	0	0	0	0	0	0
0.979361	0	0	0	0	0	0	0	0	0	0
0.981607	0	0	0	0	0	0	0	2386.17	0	0
0.983853	0	0	0	0	0	0	0	0	0	0
0.986099	0	0	0	0	0	0	0	0	0	0
0.988345	0	0	3676.07	0	0	0	0	3653.14	0	0
0.990591	0	0	0	0	0	0	0	2639.7	0	0
0.992836	0	0	0	0	0	0	0	0	0	0
0.995082	0	0	0	0	0	0	0	0	0	0
0.997328	0	0	0	0	0	2306.56	0	0	0	0
0.999574	0	0	0	0	0	0	0	0	0	0
1.00182	0	0	0	0	0	0	0	2886.93	0	0
1.00407	0	0	0	0	0	0	0	0	0	0
1.00631	0	0	0	0	0	0	0	0	0	0
1.00856	0	0	0	0	0	0	0	0	0	0
1.0108	0	0	0	0	0	0	0	2380.42	0	0
1.01305	0	0	0	0	0	0	0	0	0	0
1.0153	0	0	0	0	0	0	0	0	0	0
1.01754	0	0	2849.67	0	0	0	0	2610.46	0	0
1.01978	0	0	0	0	0	0	0	0	0	0
1.02203	0	0	0	0	0	0	0	0	0	0
1.02428	0	0	0	0	0	0	0	2318.41	0	0
1.02652	0	0	0	0	0	0	0	0	0	0
1.02877	0	0	0	0	0	0	0	0	0	0
1.03101	0	0	0	0	0	0	0	0	0	0
1.03326	0	0	0	0	0	0	0	0	0	0
1.0355	0	0	0	0	0	0	0	0	0	0
1.03775	0	0	0	0	0	0	0	0	0	0
1.04	0	0	2733.94	0	0	0	0	2744.7	0	0
1.04224	0	0	0	0	0	0	0	0	0	0
1.04449	0	0	0	0	0	0	0	0	0	0
1.04673	0	0	0	0	0	0	0	0	0	0
1.04898	0	0	0	0	0	0	0	0	0	0
1.05123	0	2224.45	0	0	0	0	0	0	0	0
1.05347	0	0	0	0	0	0	0	0	0	0
1.05572	0	0	3935.08	0	0	0	0	0	0	0
1.05796	0	0	0	0	0	0	0	0	0	0
1.06021	0	0	3511.68	0	0	0	0	0	0	0
1.06245	0	0	0	0	0	0	0	2590.12	0	0
1.0647	0	0	0	0	0	0	0	0	0	0
1.06694	0	0	0	0	0	0	0	0	0	0
1.06919	0	0	0	0	0	0	0	0	0	0
1.07144	0	0	3233.44	0	0	0	0	2566.94	0	0
1.07368	0	0	0	0	0	0	0	0	0	0
1.07593	0	0	0	0	0	0	0	0	0	0
1.07817	0	3228.78	0	0	0	0	0	0	0	0
1.08042	0	0	0	0	0	0	0	2911.07	0	0
1.08266	0	0	3237.07	0	0	0	0	0	0	0
1.08491	0	0	0	0	0	0	0	0	0	0
1.08716	0	0	0	0	0	0	0	0	0	0
1.0894	0	0	0	3509.56	0	0	0	0	0	0
1.09165	0	2898.11	2414.19	0	0	0	0	0	0	0
1.09389	0	0	0	0	0	0	0	0	0	0
1.09614	0	0	0	0	0	0	0	0	0	0
1.09839	0	0	0	0	0	0	5123.63	0	0	0
1.10063	0	0	0	0	0	0	0	0	0	0
1.10288	0	0	0	0	0	0	0	0	0	0
1.10512	0	0	0	0	0	0	0	0	0	0
1.10737	0	0	0	0	0	0	0	0	0	0
1.10961	0	0	0	0	0	0	0	3419.85	0	0
1.11186	0	2604.73	0	0	0	0	0	0	0	0
1.1141	0	2722.22	0	0	0	0	0	0	0	0
1.11635	0	2467.37	4303.2	0	0	0	0	0	0	0
1.1186	0	0	0	0	0	0	0	0	0	0
1.12084	0	0	2518.59	0	0	0	0	0	0	0
1.12309	0	3372.19	2641.82	0	0	0	0	0	0	0
1.12533	0	0	0	0	0	0	0	0	0	0
1.12758	0	0	0	0	0	0	0	0	0	0
1.12983	0	0	0	0	0	3097.1	0	2406.07	0	0
1.13207	0	0	0	0	0	0	0	0	0	0
1.13432	0	0	2464.94	0	0	0	0	0	0	0
1.13656	0	0	0	0	0	0	0	0	0	0
1.13881	0	0	0	0	0	0	0	0	0	0
1.14105	0	0	0	0	0	0	0	0	0	0
1.1433	0	0	0	0	0	0	0	0	0	0
1.14555	0	0	0	0	0	0	0	0	0	0
1.14779	0	0	0	0	0	0	0	3378.56	0	0
1.15004	0	0	0	0	0	0	0	0	0	6309.63
1.15228	0	3631.1	0	0	0	0	0	0	0	0
1.15453	0	0	2249.02	0	0	0	0	0	0	0
1.15677	0	0	2362.75	0	0	0	0	2923.3	0	0
1.15902	0	0	2996.98	0	0	0	0	0	0	0
1.16126	0	0	0	4173.49	0	0	0	0	0	0
1.16351	0	0	0	0	0	0	0	0	0	0
1.16576	0	0	4057.91	3819.54	0	0	0	2212.03	0	0
1.168	0	0	2477.87	0	0	0	0	0	0	0
1.17025	0	0	2750.61	0	0	0	0	2695.4	0	0
1.17249	5878.08	0	0	0	0	0	0	0	0	0
1.17474	0	2725.12	0	0	0	0	0	0	0	0
1.17698	0	0	5287.05	0	0	0	0	0	0	0
1.17923	0	0	3776.5	0	0	0	0	0	0	0
1.18148	0	0	2628.49	0	0	0	0	0	0	0
1.18372	0	0	4425.06	0	0	0	0	2754.4	0	0
1.18597	0	0	2936.45	0	0	0	0	0	0	0
1.18821	0	0	2959.99	4948.59	0	0	0	2854.74	0	0
1.19046	0	0	4211.69	0	0	0	0	0	0	0
1.1927	0	0	4018.65	0	0	0	0	0	0	0
1.19495	8967.35	0	3660.05	0	0	2547.46	0	2078.8	0	0
1.1972	0	0	4413.34	0	0	0	0	0	0	0
1.19944	0	0	5658.14	0	0	0	0	2302.29	0	0
1.20169	0	0	4064.95	0	0	0	0	3003.02	0	0
1.20393	0	0	2375.35	0	0	0	0	0	0	0
1.20618	0	0	3869.92	0	0	0	0	3229.09	0	0
1.20843	12806.8	0	2703.38	0	0	0	0	2859.73	0	0
1.21067	0	0	5282.77	0	0	0	0	3112.54	0	0
1.21292	0	0	2928.65	0	0	0	0	0	0	0
1.21516	0	0	2712	0	0	0	0	3667.76	0	0
1.21741	0	0	5436.02	0	0	0	0	3987.91	5213.33	0
1.21965	0	0	4724.71	0	0	0	0	0	0	0
1.2219	0	7381.31	3644.89	0	0	0	0	2752.29	0	0
1.22415	0	0	3968.66	0	0	0	0	2629.64	0	0
1.22639	0	0	0	0	0	0	0	0	0	0
1.22864	0	0	6410.89	0	0	0	0	0	0	0
1.23088	0	10836.2	3985.88	0	0	0	0	3611.5	0	0
1.23313	0	0	2560.15	0	0	0	0	4780.99	0	0
1.23537	0	0	0	0	0	0	0	0	0	0
1.23762	0	0	0	0	0	0	0	3318.98	0	0
1.23986	0	0	4526.05	0	0	0	0	3467.32	6194.72	0
1.24211	0	0	3019.3	0	0	0	0	0	0	0
1.24436	0	0	4546.48	0	0	0	0	3922.86	0	0
1.2466	0	0	3129.25	0	0	0	0	0	0	0
1.24885	0	0	4903.85	0	0	3754.92	0	2987.28	0	0
1.25109	0	0	3866.57	0	0	0	0	0	0	0
1.25334	0	0	3198.79	0	0	0	0	0	0	0
1.25558	0	0	5234.04	0	0	0	0	3373.53	0	41204.3
1.25783	0	0	0	0	0	0	0	3559.38	0	0
1.26008	0	0	3252.43	0	0	0	0	0	0	0
1.26232	0	0	5156.56	0	0	0	0	3591.07	0	0
1.26457	0	0	4997.55	0	0	0	0	2174.94	0	0
1.26681	0	0	6220.13	0	0	0	0	0	0	0
1.26906	0	0	4216.18	0	0	0	0	5246.64	0	0
1.2713	0	0	5792.27	0	6089.85	2517.01	0	4354.49	0	0
1.27355	0	0	5356.74	0	0	2708.99	0	4264.59	0	0
1.2758	0	0	6167.52	0	6509.81	0	0	2210.16	0	0
1.27804	0	0	4297.51	0	0	0	0	0	0	0
1.28029	0	0	5636.18	0	7782.7	0	0	0	0	0
1.28253	0	0	0	0	6114.44	0	0	0	0	0
1.28478	0	0	5983.96	0	5998.19	0	0	0	0	0
1.28702	0	0	5687.58	0	0	2229.16	0	0	0	0
1.28927	0	0	4657.16	0	0	0	0	0	0	0
1.29152	0	0	4419.32	0	0	0	0	0	0	0
1.29376	0	0	6119.13	0	0	0	0	2598.22	0	0
1.29601	0	0	4052.18	0	0	0	0	0	0	0
1.29825	0	37205.1	4065.2	23241.3	0	0	0	2579.21	0	0
1.3005	0	0	3900.16	0	0	2366.6	0	3804.39	0	0
1.30275	0	0	5330.05	0	0	0	0	3199.32	0	0
1.30499	0	0	3819.75	0	0	0	0	4482.2	0	0
1.30724	0	0	4003.58	0	0	0	0	3045.46	0	0
1.30948	0	0	3656.69	0	0	0	51351.3	0	0	0
1.31173	0	0	3290.84	0	0	0	0	2854.78	0	0
1.31397	0	0	4704.55	0	0	0	0	0	0	0
1.31622	0	0	4767.04	0	0	2097.53	0	4381.4	0	0
1.31846	0	0	4631.22	0	0	0	0	2695.59	13446.7	0
1.32071	0	0	4867.74	0	0	0	0	0	6938.87	0
1.32296	0	0	2752.77	0	0	0	0	0	0	0
1.3252	0	0	0	0	0	0	0	2975.48	6840.23	0
1.32745	0	0	2946.23	0	0	0	0	0	0	0
1.32969	0	0	3336.6	0	0	0	0	2802.82	0	0
1.33194	0	0	2959.1	0	0	0	0	4180.57	0	0
1.33418	0	0	0	0	0	0	0	0	0	0
1.33643	0	0	3231.13	0	0	0	0	2921.9	0	0
1.33868	0	0	0	0	0	0	0	2602.51	5904.78	0
1.34092	0	0	3678.1	0	0	0	0	0	0	0
1.34317	0	0	0	0	0	2747.09	0	0	0	0
1.34541	0	0	3416.48	0	0	0	0	3169.38	0	0
1.34766	0	0	3410.05	0	0	2254.84	0	2768.63	0	0
1.3499	0	0	3436.64	0	0	0	0	3555.97	0	0
1.35215	0	0	4443.32	0	0	0	0	0	0	0
1.3544	0	0	3302.28	0	0	0	0	3514.79	0	0
1.35664	0	0	0	0	0	0	0	0	0	0
1.35889	0	11631.4	4211.76	0	0	0	0	0	0	0
1.36113	0	0	0	0	0	0	0	0	0	0
1.36338	0	0	0	0	0	0	0	0	0	0
1.36563	0	0	2731.1	0	0	0	0	0	0	0
1.36787	0	0	3527.68	0	0	0	0	4573.42	0	0
1.37011	0	0	0	0	0	0	0	0	0	0
1.37236	0	0	2703.74	0	0	0	0	3566.91	0	0
1.37461	0	0	0	0	0	0	0	0	0	0
1.37685	14756.9	0	0	0	0	0	0	0	0	0
1.3791	0	0	2701.18	0	0	0	40527	0	0	0
1.38134	0	0	0	0	0	0	0	0	0	0
1.38359	0	0	3651.62	0	0	0	0	0	0	0
1.38584	0	0	6084.94	0	0	0	0	0	0	0
1.38808	0	0	0	0	0	0	0	0	0	0
1.39033	0	0	4013.34	0	0	0	0	0	0	0
1.39257	10477.8	0	0	0	0	0	0	0	0	0
1.39482	0	3880.99	0	0	0	0	0	0	0	0
1.39707	0	0	0	0	0	0	0	0	0	0
1.39931	0	0	0	0	0	2521.23	0	0	0	0
1.40156	0	0	0	0	0	0	0	0	0	0
1.4038	0	0	0	4517.32	0	0	0	0	0	0
1.40605	0	0	0	0	0	0	0	0	0	0
1.40829	11731.6	0	3077.04	0	0	0	0	0	0	0
1.41054	0	0	0	0	0	0	0	0	0	0
1.41278	0	0	0	0	0	0	0	0	0	0
1.41503	0	0	4039.36	0	0	0	0	0	0	0
1.41728	0	0	4156.06	4620.68	0	0	0	0	0	0
1.41952	0	0	3723.32	0	0	0	0	0	0	0
1.42177	0	0	0	0	0	0	0	0	0	0
1.42401	0	0	0	4878.1	0	0	0	0	0	0
1.42626	0	0	0	0	0	0	0	0	0	0
1.4285	0	0	3861.09	0	0	0	0	0	0	0
1.43075	0	0	4938.12	0	0	0	0	0	0	0
1.433	0	0	3576.8	0	0	2241.96	0	0	0	0
1.43524	0	0	3401.85	0	0	0	0	0	0	0
1.43749	0	0	4141.42	0	0	0	0	0	0	0
1.43973	0	0	0	0	0	0	0	0	0	0
1.44198	0	0	4193.46	0	0	0	0	0	0	0
1.44423	0	0	0	0	0	0	0	0	0	0
1.44647	0	0	0	0	0	0	0	0	0	0
1.44872	0	0	3313.24	0	0	0	0	0	0	0
1.45096	0	0	0	0	0	0	11012.8	0	0	0
1.45321	0	0	3275.06	0	0	2684.6	0	0	0	0
1.45545	0	0	0	0	0	0	0	0	0	0
1.4577	0	0	2782.58	0	0	0	0	0	0	0
1.45994	0	0	4702.33	0	0	0	0	0	0	0
1.46219	0	0	0	0	0	0	9301.44	0	0	0
1.46443	0	0	3292.89	0	0	0	0	0	0	0
1.46668	0	0	0	0	0	0	0	0	0	0
1.46893	0	0	0	0	0	0	0	0	0	0
1.47117	0	0	4526.21	0	0	0	0	2848.72	0	0
1.47342	0	0	3493.69	0	0	0	0	0	0	0
1.47566	0	0	3450.44	0	0	0	0	3135.23	0	0
1.47791	0	0	0	0	0	0	0	3956.13	0	0
1.48016	0	0	3212.34	0	0	0	0	0	0	0
1.4824	0	0	4508.07	0	0	0	0	0	0	0
1.48465	0	0	4273.94	0	0	0	0	0	0	0
1.48689	0	0	0	0	0	0	0	0	0	0
1.48914	0	0	3690.85	0	0	0	0	0	0	0
1.49138	0	0	0	0	0	0	0	0	0	0
1.49363	0	0	0	0	0	0	0	0	0	0
1.49588	0	0	3234.32	0	0	0	0	0	0	0
1.49812	0	0	0	0	0	0	0	0	0	0
1.50037	0	0	0	0	0	0	0	0	0	0
1.50261	0	0	0	0	0	0	0	0	0	0
1.50486	0	0	0	0	0	0	0	0	0	0
1.5071	0	0	0	0	0	0	0	0	0	0
1.50935	0	0	2668.91	0	0	0	0	0	0	0
1.5116	0	0	0	0	0	0	0	0	0	0
1.51384	0	0	3031.72	0	0	0	0	0	0	0
1.51609	0	0	0	0	0	0	0	0	0	0
1.51833	0	0	0	0	0	0	0	0	7797.2	0
1.52058	0	0	0	0	0	0	0	0	0	0
1.52283	0	0	0	0	0	0	0	3590.65	0	0
1.52507	0	0	0	0	0	0	0	0	0	0
1.52732	0	0	0	0	0	0	0	0	0	0
1.52956	0	0	0	0	0	0	0	0	0	0
1.53181	0	0	0	0	0	0	0	3622.06	0	0
1.53405	0	0	0	0	0	0	0	0	0	0
1.5363	0	0	0	0	0	0	0	0	0	0
1.53855	0	0	0	0	0	0	0	4213.42	0	63849.8
1.54079	0	0	3038.19	0	0	0	0	3130.57	0	68792.2
1.54304	0	0	0	0	0	0	0	0	0	0
1.54528	0	0	0	0	0	0	0	0	0	0
1.54753	0	0	3958.26	0	0	0	0	0	0	84433.2
1.54977	0	0	0	0	0	0	0	4107.5	0	0
1.55202	0	0	0	0	0	0	0	0	0	0
1.55426	0	0	3121.48	0	0	0	0	4549.17	0	76160.6
1.55651	0	0	0	0	0	0	0	0	0	76565.3
1.55876	0	0	2668.84	0	0	0	0	0	0	0
1.561	0	0	0	0	0	0	0	2741.27	0	0
1.56325	0	0	0	0	0	0	0	4294.16	0	0
1.56549	0	0	0	0	0	0	0	4052.07	0	0
1.56774	0	0	2976.56	0	0	0	0	2932.16	0	0
1.56998	0	0	0	0	0	0	0	3853.49	0	0
1.57223	0	0	6170.06	0	0	0	0	3994.45	0	0
1.57448	0	0	3638.83	0	0	0	0	3202.73	0	0
1.57672	0	0	5040.04	0	0	0	0	4376.48	0	0
1.57897	0	0	3258.74	0	0	0	0	4912.79	0	0
1.58121	0	0	0	0	0	0	0	4622.05	0	0
1.58346	0	0	4056.14	0	0	2539.78	0	4371.23	0	0
1.5857	0	0	4525.71	0	0	0	0	3927.93	10801.6	0
1.58795	0	0	0	0	0	0	0	4991.4	10989.2	0
1.5902	0	0	5164.97	0	0	0	0	2840.5	0	0
1.59244	0	0	5195.66	0	0	0	0	3684.91	0	0
1.59469	0	0	5864.71	0	0	0	0	4001.62	5373.86	0
1.59693	0	0	5600.3	0	0	2845.09	0	6576.44	0	0
1.59918	0	0	5169.49	0	0	0	0	4480.77	0	0
1.60142	0	0	4934.65	0	0	0	0	5235.97	6475.35	0
1.60367	0	0	5613.02	0	0	0	0	3342.99	0	0
1.60592	0	0	4006.65	0	0	0	0	5050.37	0	0
1.60816	0	0	4291.93	0	0	0	0	5961.43	0	0
1.61041	0	0	5381.49	0	0	0	0	5580.02	0	0
1.61265	0	0	5613.8	0	0	0	0	3882.5	0	0
1.6149	0	0	4934.56	0	0	3537.08	0	4607.63	0	0
1.61715	0	0	5165.77	0	0	2371.18	0	6448.34	5214.19	0
1.61939	0	11718	7883.85	0	0	0	0	5842.49	0	0
1.62164	0	0	10963.6	0	0	0	0	6224.88	0	0
1.62388	0	0	9315.43	0	0	2345.28	0	6162.86	0	0
1.62613	0	0	10504.4	0	0	2656.12	0	5454.21	0	0
1.62837	0	0	0	0	0	0	0	6707.74	0	0
1.63062	0	0	10375	0	0	2841.53	0	0	0	0
1.63286	0	0	9597.57	0	0	0	0	6605.4	0	0
1.63511	0	0	10387.8	0	0	2884.2	0	5690.32	0	0
1.63735	0	10417.5	9664.3	0	0	2558.94	0	4817.7	0	0
1.6396	0	9961.72	11523.5	0	0	0	0	8058.65	0	0
1.64185	0	0	11675.3	0	0	2576.35	0	7204.33	3774.59	0
1.64409	0	0	0	0	0	0	0	8638.25	4686.57	0
1.64634	0	0	0	0	0	3056.19	0	5423.69	5387.1	0
1.64858	0	0	11766.1	0	0	0	0	8172.79	3839.45	0
1.65083	0	0	0	0	0	3383.79	0	0	0	0
1.65308	0	0	0	0	0	3076.11	0	0	0	0
1.65532	0	0	0	0	0	2589.26	0	5167.99	0	0
1.65757	0	0	11465.5	0	0	2611.57	0	4398.4	0	0
1.65981	0	0	0	0	0	0	0	6486.75	0	0
1.66206	0	0	11447.3	0	0	0	0	5707.93	0	0
1.6643	0	0	13065.4	0	0	0	0	6409.03	0	0
1.66655	0	0	9403.1	0	0	0	0	4772.45	4877.38	0
1.6688	0	0	10552.6	0	0	2977.32	0	0	3208.42	0
1.67104	0	0	11997.8	0	0	0	0	6652.48	4547.87	0
1.67329	0	0	10504.5	0	0	0	0	0	0	0
1.67553	0	0	10404.7	0	0	4500.88	0	7081.82	4170.16	0
1.67778	0	0	11774.7	0	0	2741.25	0	9510.49	0	0
1.68002	0	0	0	0	0	0	0	7115.82	0	0
1.68227	0	0	11760.5	0	0	2718.83	0	6696.44	0	0
1.68451	0	11198.2	0	0	0	2928.39	0	0	0	0
1.68676	0	0	16957.7	0	0	0	0	10106.5	0	0
1.68901	0	0	14404.9	0	0	0	0	6819.19	0	0
1.69125	0	0	17772	0	0	3226.42	0	9157.14	0	16016.8
1.6935	0	8275.04	17806.2	0	0	3081	0	6984.53	0	0
1.69574	0	0	15243.3	0	0	3844.6	0	7914.55	0	0
1.69799	0	0	14944.3	0	0	3557.72	0	8462.16	5731.76	9215
1.70024	0	0	17966.2	0	0	3869.01	0	0	0	0
1.70248	0	10541.5	16291	0	0	3833.69	0	10206.3	0	0
1.70473	0	10421.8	18129.1	0	0	2335.81	19336.3	10175.8	0	0
1.70697	0	0	0	0	0	3838.16	0	8953.69	0	0
1.70922	0	0	18513.8	0	0	4232.06	19559.1	5647.06	0	0
1.71147	0	0	14397.7	0	0	0	0	8028.53	0	0
1.71371	0	0	18861.4	0	0	0	0	0	0	0
1.71596	0	0	0	10668.4	0	0	17650.1	9546.97	0	0
1.7182	0	0	0	0	0	3103.37	0	7105.33	0	0
1.72045	0	0	11091	12209	0	0	0	7690.88	0	0
1.72269	0	0	14636.4	8080.69	0	2635.17	0	9254.33	0	0
1.72494	0	0	10135.4	0	0	0	0	8450.75	0	0
1.72718	0	0	8299.75	0	0	0	0	7332.69	0	0
1.72943	22509	0	10509.5	0	0	0	0	7339.85	0	0
1.73168	0	0	0	0	0	2869.98	0	12063.6	0	0
1.73392	0	0	0	0	0	5524.56	0	0	0	0
1.73617	0	0	11003.3	0	0	0	0	9512.32	0	0
1.73841	0	0	8862.36	0	0	5218.88	0	10265	0	0
1.74066	0	0	8988.78	0	0	3340.63	0	15059.1	0	0
1.7429	0	0	10721.9	0	0	2787.32	0	11656.8	0	0
1.74515	0	0	11019.6	0	0	2649.21	0	13312.4	0	0
1.7474	0	0	8931.54	0	0	4177.3	16511.8	8734.55	0	0
1.74964	0	8389.82	7988.4	0	0	0	0	13564.6	0	0
1.75189	0	0	14701.2	0	0	2895.76	0	0	0	0
1.75413	0	0	9959.97	0	0	3783.8	0	12070.5	0	0
1.75638	0	0	11538.4	0	0	4046.25	16133	17893.2	0	0
1.75863	0	0	13250.2	0	0	3099.43	0	12636.2	0	0
1.76087	0	0	0	0	0	4656.09	0	12911.5	0	0
1.76312	0	0	9360.86	0	0	0	0	12301	0	0
1.76536	0	0	14933.7	0	0	3908.18	0	16045.4	0	0
1.76761	0	0	13300.4	0	0	3426.23	0	0	0	0
1.76985	0	0	0	0	0	2894.98	0	13421.2	0	0
1.7721	0	0	16919.5	0	0	4668.07	0	11825.7	0	0
1.77434	0	0	0	0	0	4700.18	0	15884.7	0	0
1.77659	0	0	0	0	0	4354.76	0	16773	0	0
1.77883	0	0	15977.9	0	0	3758.06	0	17334	0	0
1.78108	0	0	12305.4	0	0	4638.39	0	16914.8	0	0
1.78333	0	0	0	0	0	3931.68	0	25506.3	0	0
1.78557	0	0	0	0	0	6409.42	0	22288.7	0	0
1.78782	0	0	19895.6	0	0	7934.74	0	0	0	0
1.79006	0	0	0	0	0	2959.01	0	25180.4	0	0
1.79231	0	0	12671.6	0	0	6873.16	0	25767.4	0	0
1.79456	0	0	24702.7	0	0	4118.97	0	0	0	0
1.7968	0	0	25496.1	0	0	6376.82	0	25587.2	0	0
1.79905	0	0	19058.9	0	0	0	0	22670	0	0
1.80129	0	0	26600.7	0	0	4384.62	0	19962.3	0	0
1.80354	0	0	27403.8	0	0	4391.5	0	22324.6	0	0
1.80578	0	0	23890	0	0	0	0	0	0	0
1.80803	0	0	0	0	0	3585.74	0	22814.7	0	0
1.81028	0	0	0	0	0	8192.17	0	0	0	0
1.81252	0	0	0	0	0	6264.27	0	24409.5	0	0
1.81477	0	0	0	0	0	5963.15	0	23909.9	0	0
1.81701	0	0	25145.4	0	0	4942.05	0	25277.8	0	0
1.81926	0	0	29733	0	0	7029.48	0	0	0	0
1.8215	0	0	25530.1	0	0	5890.13	0	21561	0	0
1.82375	0	0	28470.5	0	0	4979.11	0	22654.4	0	0
1.826	0	0	29917.8	0	0	5329.38	0	22304.8	0	0
1.82824	0	0	34427.9	0	0	3978.81	0	24770.1	0	0
1.83049	0	0	29815	0	0	8501.67	0	19320	0	0
1.83273	0	0	31852.4	0	0	5302.44	0	28264.6	0	0
1.83498	0	0	30839.1	0	0	5480.1	53734.1	21230.7	0	0
1.83723	0	0	0	0	0	0	0	28661.3	0	0
1.83947	0	0	0	0	0	7095.27	0	25534.2	0	0
1.84172	0	0	31021	0	0	6827.88	25990.6	34369.1	0	0
1.84396	0	0	24823.2	0	0	0	0	0	0	0
1.84621	0	0	0	0	0	7975.3	0	33175.4	0	0
1.84845	0	0	23295.5	0	0	9069.04	0	24078.1	0	0
1.8507	0	0	31719.5	0	0	0	0	35182.5	0	0
1.85295	0	0	34459.9	0	0	5818.53	0	26602.2	0	0
1.85519	0	0	34677.4	0	5835.9	5010.2	0	33263.9	0	0
1.85743	0	0	30563	0	0	0	0	38553.6	0	0
1.85968	0	16681.3	34621.7	0	0	0	0	36091	0	0
1.86193	0	0	32816.8	0	0	8180.86	0	36753	0	0
1.86417	0	13531.2	34713.2	0	0	11346.2	0	43162.5	0	0
1.86642	0	0	44150.7	0	7978.58	14608.1	0	41124.8	0	0
1.86866	0	0	56415	0	4148.42	16906	0	48823.2	0	0
1.87091	0	0	62441.4	10418.4	0	0	0	54134.8	0	0
1.87316	43721	0	77994.1	0	0	20943.7	0	59229.9	0	0
1.8754	0	0	93097.1	0	0	19965.2	0	45453.8	0	0
1.87765	33755.1	0	101784	0	4868.49	23683.7	22722.2	54010.2	0	0
1.87989	0	0	119554	0	5644.45	26372.8	0	50151.8	0	0
1.88214	0	0	126311	0	5473.89	27511.5	0	56920	0	0
1.88438	39978.5	0	116671	0	0	31664.2	0	53758.2	0	0
1.88663	0	0	140766	0	0	30115.5	0	0	0	0
1.88888	0	0	163682	47946.1	0	29169.3	0	46833.2	0	0
1.89112	0	28432	163646	56731.5	0	30005.5	0	40686.1	0	0
1.89337	0	0	128262	0	0	30676.8	0	0	0	0
1.89561	0	0	145386	0	0	24785	0	47363.2	0	0
1.89786	0	0	123879	0	0	21865.7	0	44775.3	0	0
1.9001	0	0	103400	0	0	23172.4	0	41323.8	0	0
1.90235	0	0	104117	0	22155.4	15841.2	0	49065.4	0	0
1.9046	0	0	91698	0	18331.9	16303.2	0	36845.2	0	0
1.90684	0	172003	69976	0	30377.8	13585	0	47716	0	0
1.90909	254384	0	71255.2	141555	0	0	0	48723	0	0
1.91133	262139	0	71368.3	0	0	0	235599	0	0	0
1.91358	305554	201984	70737.4	0	0	0	0	57826.6	0	0
1.91582	286449	183152	59859.6	117405	48443.1	0	263671	60197.4	0	0
1.91807	0	226707	61286.7	0	0	0	237101	48679.6	0	0
1.92032	236998	0	54794.9	64292.8	0	0	0	64090	0	0
1.92256	0	0	72981.7	0	0	0	0	69146.2	33337.9	0
1.92481	0	0	57586.7	0	0	0	0	72115.3	0	0
1.92705	0	0	60892.3	0	0	0	189768	68351.7	0	58588.3
1.9293	0	120106	51625.8	0	0	0	132437	64679.2	0	0
1.93155	104459	0	0	0	0	13811	102342	57743.6	30663.3	0
1.93379	83017.1	0	69643	0	16717.1	0	0	76699.5	0	0
1.93604	0	0	0	0	0	14374	0	0	0	0
1.93828	0	0	60554.9	34847.9	0	14491.7	0	51910.9	0	0
1.94053	0	0	76354	0	0	15160	0	0	0	0
1.94277	0	0	0	0	0	0	0	58393.4	0	0
1.94502	60474.8	0	74189.7	0	0	11421.3	0	0	0	0
1.94726	0	0	60028.9	0	0	14787	0	0	0	0
1.94951	0	0	54220.4	0	0	13023.5	0	0	0	0
1.95175	0	0	59732.6	0	0	0	0	0	0	0
1.954	0	0	51916.5	22290.5	0	0	0	0	0	0
1.95625	0	0	47033.7	0	0	8579.63	0	0	0	0
1.95849	0	0	44784.2	0	0	11560.6	0	0	0	0
1.96074	0	0	51600.7	0	0	10724.8	0	0	0	0
1.96298	0	0	53413.7	0	0	0	0	0	0	0
1.96523	0	0	55171	0	0	0	0	0	0	0
1.96748	0	0	56136.3	0	0	0	0	0	0	0
1.96972	0	0	48598.2	0	0	6919.75	0	0	0	0
1.97197	0	0	41030.7	29442.8	0	8732.52	0	42282.6	0	0
1.97421	0	0	0	0	0	10441.7	0	54459.7	34147	0
1.97646	0	0	60936.6	0	0	10938.9	0	43937.4	0	0
1.9787	0	0	44176.4	23916.8	0	10503.5	0	60811.8	0	0
1.98095	97086.8	0	70475.1	0	0	13042.4	0	54279.4	0	144620
1.9832	0	100905	56379.9	0	0	14170.7	0	45914.3	0	0
1.98544	0	0	83143.6	0	0	11312.3	172540	87807.3	0	0
1.98769	0	106046	46988.8	0	0	11374.5	170336	49164.3	35610.9	0
1.98993	0	101881	45078.2	0	42676.6	11392	0	74026.4	31758.6	0
1.99218	0	0	79463.7	100444	34940.6	15316.8	0	61273.5	39179.3	0
1.99442	0	0	85396.8	0	0	16447.9	0	65196	40247.6	0
1.99667	0	0	66271.6	0	0	13355.7	0	112257	38022.3	0
1.99891	0	89453.4	0	68898.1	42296	11769.2	0	68491.2	0	0
2.00116	0	0	61625.5	82905.1	0	19839.9	0	60312.5	0	0
2.00341	0	102228	72904.4	0	0	24216.2	0	74019.7	0	0
2.00565	102870	0	45558.4	0	0	16949.1	0	38336.4	0	60360.1
2.0079	0	0	60834.5	0	0	26124.8	0	54627	0	0
2.01014	117406	0	64429.9	0	0	15089.7	0	61626.4	0	0
2.01239	0	0	72325.5	0	0	24131	0	32922.6	0	69849.3
2.01464	0	0	104931	0	0	21897.9	0	42060.7	0	0
2.01688	0	0	84938.5	0	0	26508.5	0	74522.5	0	80394.7
2.01913	0	55424.8	93855	0	0	28121.3	0	74340.7	0	124755
2.02137	67947.1	0	156396	0	0	33001.4	0	70201.1	0	0
2.02362	0	0	262289	0	0	23502.8	0	73403.1	0	0
2.02587	0	0	264141	0	0	23003.3	0	88173.1	0	0
2.02811	119709	71299.4	362151	131883	0	27307.3	0	58648.8	54467.2	0
2.03036	95153.2	0	649415	129918	0	0	108641	60311	0	298123
2.0326	0	0	667597	162066	0	26964.4	0	59919.7	77169.3	0
2.03485	0	0	736703	0	0	23865.6	0	0	0	0
2.03709	279126	0	684089	0	0	22165	0	65665.1	44763.5	328198
2.03934	0	0	918974	0	0	0	0	31964.1	0	0
2.04158	0	261841	713419	187392	62066.6	13537.7	0	55628.6	0	194098
2.04383	0	0	644236	138563	60670.3	18648.1	276392	48554.9	0	120340
2.04608	0	251503	504147	144518	0	15110.4	0	53724.5	32308.6	0
2.04832	0	0	448312	119381	0	16154.8	0	44858.3	42034.8	0
2.05057	0	0	310540	0	0	0	0	57836.1	0	0
2.05281	0	144863	293982	100061	39813.5	0	0	57253.7	0	0
2.05506	0	0	181702	0	39034.5	12851.7	0	29493.7	0	0
2.0573	138974	0	144764	0	0	14477.2	0	47180.5	0	0
2.05955	0	0	122920	0	38115.8	14401.5	0	65113.5	0	0
2.0618	90515	0	113326	86103	0	12381.3	0	52895	0	244621
2.06404	0	80342.4	83897.7	91745.4	0	13932.1	0	46697	0	0
2.06629	0	0	99116.7	0	0	15921.7	0	41287.7	0	287621
2.06853	0	0	79466.7	0	0	11520	0	42123.7	0	0
2.07078	0	0	84336.7	0	0	16911.4	0	53621	0	0
2.07302	0	0	80789.8	0	0	11637.6	0	39854.3	0	0
2.07527	0	0	91028.3	0	0	0	0	66199.1	0	350432
2.07752	0	0	101998	0	0	0	338878	80736.7	0	0
2.07976	0	0	119434	0	0	17946.8	0	108504	0	0
2.08201	0	0	145369	0	0	24093.2	0	109907	0	0
2.08425	326986	0	157272	0	0	26099.3	0	139589	0	0
2.0865	0	243755	189382	0	0	29568.6	0	160602	62213	0
2.08874	0	0	244974	118810	0	40412.4	0	165403	0	0
2.09099	279061	0	282941	0	43295.1	56687.7	0	205176	0	0
2.09323	266381	131734	365203	0	0	61194.7	194146	152125	0	0
2.09548	0	0	366524	0	32120.1	62645.8	0	178008	0	151820
2.09773	0	0	372647	109373	0	67487.2	0	152030	0	0
2.09997	0	0	424902	0	34197.1	66632.3	0	142396	0	0
2.10222	0	0	341569	0	0	64156.1	0	116892	0	0
2.10446	0	0	312599	0	0	62045	0	132484	0	0
2.10671	0	0	277785	0	0	53501.5	0	98728.4	0	0
2.10896	0	0	258074	0	35353.9	50062.8	0	124732	0	0
2.1112	0	0	221859	0	32776.8	43827.6	0	139166	0	0
2.11345	0	0	191809	0	0	35333	0	158111	0	0
2.11569	0	0	167275	0	0	38317.5	0	254805	0	0
2.11794	0	0	217904	0	0	42659.3	0	384926	0	0
2.12018	0	0	251604	0	0	53431.7	0	503055	0	0
2.12243	0	0	399225	0	0	70964.7	0	649159	0	0
2.12467	0	0	656384	0	0	103134	0	818980	0	0
2.12692	0	0	996506	0	56450.8	143877	0	951762	217460	0
2.12917	0	0	1363093	0	0	180474	0	973214	252303	0
2.13141	0	611165	1824805	0	0	221695	240444	873448	309150	0
2.13366	657118	0	2228170	0	0	256409	0	830918	344253	291217
2.1359	896796	962029	2435218	0	0	294995	0	707918	400456	0
2.13815	997586	940633	2643856	734148	160111	239808	0	572183	301928	0
2.14039	1050617	934808	2343664	518375	0	224339	0	488413	264874	184851
2.14264	869937	910680	2280352	0	178625	198589	0	329891	228390	0
2.14489	763861	781066	1863333	324348	148388	149840	0	254680	196340	148095
2.14713	0	599641	1449596	223880	0	130229	181865	205044	0	161249
2.14938	0	591532	1078510	289600	129814	0	0	170148	0	108695
2.15163	325333	356300	803522	225953	59788.4	0	185982	147956	83907.1	0
2.15387	0	0	713813	167440	0	0	0	119565	63921.8	0
2.15612	196240	0	518413	0	64002.6	0	0	117115	73649.7	149243
2.15836	219104	155730	410616	0	0	0	0	102310	0	149710
2.16061	183371	0	324896	0	0	0	0	93099	0	0
2.16285	173658	0	255534	0	0	0	0	96775.2	97486.2	0
2.1651	144467	0	224554	0	0	0	146632	86431.2	0	0
2.16734	0	0	206972	0	0	0	129200	88644.5	0	0
2.16959	0	0	217451	0	74672.8	0	0	68909.7	0	0
2.17184	0	0	153048	250263	0	0	0	83972	0	320451
2.17408	0	295476	144631	0	0	0	0	79109.4	0	506376
2.17633	411983	291778	173902	0	0	0	0	87900.1	125922	559350
2.17857	0	339118	145703	356960	0	0	0	98310.1	0	500880
2.18082	474557	393751	153742	226701	92679.8	0	406425	111142	0	508413
2.18306	448819	375234	158783	544379	0	0	0	114706	201777	519634
2.18531	510241	409776	144965	530750	0	0	464256	119728	155945	465270
2.18756	449259	511155	172674	444830	175987	0	527167	114360	157344	472421
2.1898	534001	0	177991	0	0	0	0	146252	0	0
2.19205	457669	435432	182740	404115	0	0	0	160016	0	321631
2.19429	456199	325281	216638	0	0	33249.9	0	135719	137246	0
2.19654	0	0	240001	0	0	30137.3	0	173768	0	0
2.19878	0	0	294475	0	0	35545	0	192066	0	0
2.20103	0	0	352447	0	0	47324.2	0	222611	0	0
2.20328	384292	287103	378978	0	78747.1	61015.5	232791	264333	0	0
2.20552	520071	0	487952	0	0	67627.7	0	258755	0	0
2.20777	0	213622	554356	145169	0	87084	0	280494	0	92046.2
2.21001	0	224346	691032	122936	60927.6	112097	0	248260	0	100386
2.21226	0	0	692140	130854	0	120701	105821	247186	83516.4	111273
2.2145	0	0	738866	0	0	124498	0	225530	0	0
2.21675	0	0	682558	0	0	123017	131711	199657	0	116184
2.219	0	0	580564	0	35158.7	122579	0	158104	0	99460.9
2.22124	0	0	469649	0	0	98625.6	0	146559	51956.5	0
2.22349	0	0	395688	0	0	87517.2	0	120900	62012.5	105198
2.22573	416904	110057	397747	0	0	67691.6	0	101078	0	0
2.22798	0	112074	300158	111785	0	0	0	110093	0	115201
2.23022	0	0	237203	0	0	0	0	99633.9	64149.8	113763
2.23247	0	0	188424	0	0	35741.6	0	94913.3	66766.9	151241
2.23472	0	119107	176888	0	0	0	192542	101559	49411.7	0
2.23696	0	0	149756	0	0	0	156192	86153.8	0	0
2.23921	266505	0	122942	128839	0	0	0	79318.3	0	0
2.24145	0	0	145292	112359	62980.9	0	191238	72038.3	56894.5	0
2.2437	0	0	118339	0	63844.7	23265.8	0	121744	64212	0
2.24594	184140	0	113885	0	0	0	0	93862.8	0	118981
2.24819	0	0	115796	61784.1	0	28422.6	83231.1	95980.9	52734.7	162434
2.25043	181194	0	131112	0	0	0	0	141512	59068.9	116950
2.25268	0	127316	148665	157381	0	21582.1	149162	0	0	76977.3
2.25493	198164	136874	143651	0	0	26995.2	0	168465	0	125039
2.25717	0	120784	112017	162976	0	32414	166688	181476	46097.6	0
2.25942	0	146570	150700	140134	0	0	205860	129962	62126.1	0
2.26166	0	157717	181783	174513	0	0	173387	180208	70176.1	0
2.26391	0	179236	150713	0	0	31015.2	244368	192667	71916.4	0
2.26615	0	0	168223	0	57400.1	0	0	213593	89569	0
2.2684	0	202392	184295	245380	0	33817.5	0	222477	88855.9	0
2.27065	0	241546	189939	0	90939.9	0	0	0	0	0
2.27289	0	185086	121285	273890	81251.9	43749.6	0	188562	0	599792
2.27514	0	0	168860	0	84418.2	35439.6	0	246133	0	0
2.27738	0	0	237570	0	0	0	0	209673	0	0
2.27963	0	0	161518	0	93521.3	44184.6	0	180261	0	0
2.28188	0	0	175423	0	0	35827.7	655071	274017	0	506855
2.28412	0	0	194861	0	0	52168.2	651839	262053	163601	417636
2.28637	585980	0	160650	275827	0	37965.8	0	270888	0	431268
2.28861	0	0	223368	0	0	43507.7	0	253537	0	498124
2.29086	0	0	173783	0	0	53537.8	0	306266	156943	0
2.2931	0	0	183080	0	0	52291	454386	373659	0	0
2.29535	318590	369479	245927	0	0	49674.7	433889	350586	214142	602976
2.29759	0	0	179057	604947	0	57701	0	332168	226257	526035
2.29984	452437	0	220217	597790	0	56368.2	0	317699	220912	510458
2.30209	566195	529554	206847	905857	0	76798.9	0	385124	308013	485634
2.30433	639044	609763	253884	903695	0	82869.9	492189	485950	281384	490821
2.30658	677289	743917	345345	1001747	154353	77485.5	0	324413	312857	472029
2.30882	750323	814750	274247	1050889	171565	74781.5	510970	386418	292924	412171
2.31107	773200	821792	320856	982997	188996	86340.9	420539	363130	294110	277950
2.31331	874946	736164	287828	958008	173096	91035.4	408793	375340	0	326198
2.31556	891065	769158	373513	855696	167919	95923.6	400396	342356	204840	299583
2.31781	737068	624164	285898	659786	0	72963.8	294574	379461	0	227656
2.32005	654330	605441	277359	544564	0	67537.2	0	340036	132879	0
2.3223	641528	440554	252130	436990	0	60097.3	0	440005	0	0
2.32454	546889	0	322689	0	0	66467.8	0	302395	0	0
2.32679	452087	0	255892	0	0	60794.8	0	319361	0	0
2.32904	0	0	230586	0	0	57286.4	0	348045	0	0
2.33128	281780	0	281682	0	0	53070.1	0	341614	0	0
2.33353	0	0	295544	0	0	57697.1	0	322392	0	0
2.33577	297448	0	260874	0	0	57774.4	0	309354	0	0
2.33802	0	0	269911	0	0	53007.3	0	334039	0	0
2.34026	0	0	251978	0	0	54246.1	0	331296	0	0
2.34251	104243	0	265681	0	0	60269.6	117323	315167	0	73476.3
2.34475	108145	122615	260132	91476.4	37653.8	53501.1	134916	321992	0	83072.8
2.347	0	0	268231	79265	36497.4	51105.8	0	280813	0	0
2.34925	0	0	225420	0	0	48796.2	142566	329677	0	95573.4
2.35149	90002.5	75157.1	234807	0	0	48604.8	0	275354	30174.7	0
2.35374	0	0	216887	0	0	51626.4	117184	285279	0	90346.6
2.35598	97354.7	0	202905	0	48249.6	47006.1	0	282136	35041.4	0
2.35823	0	66262.6	232698	0	0	43554.7	0	283611	0	0
2.36048	0	0	236671	0	0	38677.3	0	291167	0	0
2.36272	0	0	209977	0	0	43806.5	0	312408	0	0
2.36497	0	0	218734	136191	0	45065.5	0	298895	0	0
2.36721	0	0	256194	0	35499.8	48105.7	137604	321424	0	0
2.36946	0	0	281212	0	0	46790.1	130437	306567	109542	0
2.3717	0	0	318594	0	0	49974.2	0	333355	0	0
2.37395	258436	0	297775	308870	0	59320.9	115190	326107	154624	0
2.3762	0	279281	356328	0	0	55095.9	169851	300582	119070	0
2.37844	0	0	388750	0	0	59100.1	0	298386	0	0
2.38069	399510	374875	425008	311611	0	54461.4	166199	272436	139747	0
2.38293	0	0	460363	0	95557.4	59011	0	269688	0	231264
2.38518	520569	0	541071	0	0	64700.4	208099	254433	0	0
2.38742	423750	346667	567367	282032	0	55711.2	0	226436	0	0
2.38967	424474	0	580911	0	0	46592.5	180058	221144	0	0
2.39192	0	191804	506531	0	0	48415.8	0	229296	45093.9	0
2.39416	0	0	485298	0	0	47134.8	179360	249436	62252.5	0
2.39641	381719	0	483895	0	0	50249.9	0	206712	0	0
2.39865	366924	205308	486124	0	55271.2	46915.5	0	221771	63493.1	151139
2.4009	0	0	426288	0	0	45244.1	0	238547	79714.4	0
2.40434	0	187822	413846	0	44073.2	51010.5	0	229846	0	0
2.40777	0	213923	378240	156570	71287.8	51248.4	0	232875	0	114347
2.41121	0	228995	367556	189828	41870	50422.4	137701	228070	78103.9	0
2.41465	0	261662	363087	126539	46873.8	54226.3	0	228482	89833.5	0
2.41809	270841	0	337731	0	36678.3	51170.9	0	232219	85590.5	0
2.42152	0	0	331126	0	0	45758.6	0	264801	80742.2	0
2.42496	0	0	294822	0	0	40052.3	0	212048	0	0
2.4284	0	0	276399	0	0	34523.2	0	199869	0	0
2.43184	0	0	195974	107109	33820.6	38157.7	0	187680	0	0
2.43528	0	0	215667	0	0	36522.8	0	175848	0	97541.2
2.43871	0	0	174705	97198.5	45953	40451.1	150633	198134	52656.9	82218.3
2.44215	0	0	0	107698	41890.2	34230.8	129805	183371	61308.2	0
2.44559	0	121504	178394	103989	0	34907.3	131538	229673	67349.1	63929.8
2.44903	148570	133075	242618	78280	0	43634.1	0	375368	35660.9	0
2.45247	102790	0	389258	0	0	58581.9	0	684382	0	0
2.4559	86391.1	164297	911678	66289.6	31086.6	111703	78293.2	1062355	0	96543.5
2.45934	121178	0	1817093	0	20551.7	205960	0	1454102	0	0
2.46278	0	0	2981363	0	0	310908	0	1175539	0	0
2.46622	0	0	3624324	0	0	359716	94178.8	1039903	0	0
2.46966	0	0	3263303	0	28178.9	323087	154100	831617	0	0
2.47309	0	0	2847225	0	0	274719	0	499324	42194.9	0
2.47653	198853	0	1945349	193358	0	209831	94875.7	464812	0	0
2.47997	0	0	1185710	140575	53112	120728	0	283902	0	0
2.48341	0	157482	700093	0	0	92567.7	80551.6	258409	0	0
2.48685	0	206435	454881	0	0	73625.9	0	276088	0	0
2.49028	0	0	407129	0	0	58937.9	74553.5	227657	0	0
2.49372	0	0	335069	0	0	62230.9	126804	211970	0	0
2.49716	0	0	328437	0	0	50533.9	122498	212150	0	140631
2.5006	0	0	316127	0	0	51630.7	0	244296	101605	0
2.50404	196967	303345	275630	335050	0	62740.4	0	221619	0	0
2.50747	0	0	290247	0	0	54044.2	176298	186670	0	0
2.51091	285326	0	233336	0	39078.6	43711.6	0	203402	54150.8	0
2.51435	204348	231984	232760	0	0	53350.2	0	213631	62939.4	124599
2.51779	0	0	249332	165053	32036.7	51299.8	94291	213757	39762.1	76346
2.52122	183179	170049	243755	0	29053.4	40791.8	111079	181591	46409.9	81937.5
2.52466	148163	0	255530	0	0	50228.5	0	185615	43075.1	82249.3
2.5281	103997	0	177465	0	0	43823.5	102416	222840	0	71965.1
2.53154	242027	0	233862	107090	50245.1	35345.9	108615	0	32287	0
2.53498	0	0	201258	82088.4	0	49130.1	0	0	0	69544.8
2.53841	162871	0	214710	90342.1	65828.1	44405.4	0	0	52014.5	101998
2.54185	135343	0	222192	0	0	34556.6	0	0	0	0
2.54529	145695	0	216380	0	0	50792.3	117546	122593	206006	186634
2.54873	0	0	242730	0	0	32977	108492	0	206281	243275
2.55217	0	0	204850	0	0	51018.3	0	0	216858	207287
2.5556	0	0	229358	0	0	52030.2	0	0	242232	330769
2.55904	0	0	209276	604878	186478	46701.5	0	0	0	327187
2.56248	463625	0	177493	675991	0	43327.4	0	267919	232258	353236
2.56592	586419	558055	197985	860894	0	36135.9	0	0	201150	245976
2.56935	0	648180	173980	822327	0	0	0	261436	197324	0
2.57279	481344	640252	146999	701845	0	0	0	0	188078	0
2.57623	659851	822498	173382	766955	0	25541.3	0	0	177841	0
2.57967	540238	0	183000	0	0	42157.2	0	254839	0	0
2.58311	0	0	286423	0	0	55838.3	137308	0	0	0
2.58655	0	0	340454	0	0	73325.5	0	0	0	0
2.58998	0	0	475819	0	0	78610.8	175742	0	0	0
2.59342	0	639733	479891	594788	0	72497.7	233916	0	0	0
2.59686	0	770117	442783	762328	0	73095.2	312281	0	468102	0
2.6003	0	771066	445132	0	0	55362.4	433592	155740	597711	549326
2.60373	0	0	319338	1523584	0	52601.4	0	124553	669758	0
2.60717	788287	1430729	307135	2073357	330747	37288.6	0	151884	644061	745781
2.61061	955900	1627480	217712	2129148	349004	36448.5	0	0	525292	708928
2.61405	1187508	1715423	157624	2023561	322871	27471.2	0	0	341327	647472
2.61749	887898	1478808	175078	1743317	289714	35073.2	0	0	246183	399112
2.62092	766087	1270566	162859	1214707	192334	34771.8	0	0	192517	372978
2.62436	741255	950664	219490	899041	0	33463.6	0	0	161827	310397
2.6278	502552	735850	191246	513631	123312	0	0	0	142719	0
2.63124	0	633743	176961	393436	90440.9	0	0	0	126590	0
2.63468	0	528427	221915	0	0	0	0	158411	0	0
2.63811	0	496004	213106	394031	0	28666.3	0	183404	0	254037
2.64155	0	0	182096	0	0	31012.8	0	214951	0	0
2.64499	0	0	234786	0	0	35001.6	0	215371	0	323262
2.64843	0	491326	229747	0	0	42253.3	0	220931	216155	0
2.65186	426311	0	313173	0	0	71050.2	0	337147	188566	263294
2.6553	564536	508486	392406	517848	0	90892	0	344857	213114	0
2.65874	512820	518130	400313	427796	0	158748	0	348658	181468	187778
2.66218	609298	517064	545764	424364	0	97454.5	0	252990	146891	0
2.66562	777864	482921	544481	367152	0	112704	0	269019	0	0
2.66905	692749	447658	448518	0	89206.3	100508	142388	239036	0	173629
2.67249	666965	0	358187	0	0	89926	0	286091	0	0
2.67593	638123	0	348069	0	0	90652.8	0	333178	174000	0
2.67937	571945	424339	417491	240690	0	103676	0	442569	173042	0
2.68281	690805	0	537384	0	0	115252	0	682605	163326	0
2.68624	618640	0	719379	0	0	142317	0	1003832	138195	0
2.68968	586894	347242	1332281	0	0	221622	62437.2	1211940	173699	0
2.69312	499099	398252	2306615	0	0	293117	73002.4	1163854	194248	82444.4
2.69656	517587	412247	3036658	0	0	325936	0	973412	197144	0
2.7	573252	473569	3403141	0	45873.5	300121	0	763584	196774	0
2.70343	593369	520839	2975557	200596	0	257994	0	594500	187945	127707
2.70687	604450	579398	2384345	0	0	200822	0	541184	226778	0
2.71031	629213	583330	1805824	0	0	151029	0	592006	221457	194408
2.71375	610121	608580	1415683	0	0	154302	0	896284	234736	0
2.71719	676821	563394	1446924	0	0	178150	0	1127534	0	224411
2.72062	683969	0	1947144	0	0	251130	118476	1257392	247550	0
2.72406	734680	659972	2846777	0	0	313019	0	1108231	258642	0
2.7275	734858	606053	3364443	0	0	331871	0	923049	280275	0
2.73094	727273	687462	3515761	0	0	291796	0	707650	247745	0
2.73438	580244	610227	2910991	0	83419.7	255469	0	523784	263403	194229
2.73781	694324	685913	2068358	465054	94559.6	175190	0	434082	325474	254764
2.74125	835499	772942	1463513	579984	162270	114059	0	302491	411217	440444
2.74469	770115	1117333	896950	836065	238757	88993.9	299346	263368	484608	387209
2.74813	1084570	1340555	553066	942558	255553	64129.8	409054	222960	542798	500895
2.75156	897477	1406958	414292	1074677	251378	53991	430914	203008	474875	465775
2.755	963386	1340337	353484	979680	214056	39195.5	390705	189455	563410	349784
2.75844	827034	1161990	315872	864457	0	51962.8	457781	234784	926555	360085
2.76188	791806	1137614	346034	885554	313554	55782.4	0	211920	1259495	0
2.76532	958471	1422238	381236	1850878	409003	68324.7	698432	287193	1705725	892187
2.76875	1831217	1895357	398594	2671739	575149	74840.8	905392	291281	1589225	1294069
2.77219	2327604	2575305	409005	3332679	588364	81124.8	850843	325170	1492796	1317244
2.77563	2514352	3048829	401848	2701780	543836	103432	898553	321170	1153989	1101190
2.77907	2088566	2636775	528863	2422877	432818	100053	840933	282712	838410	889005
2.78251	2115378	2429823	453547	1854975	333292	83966.6	701886	308059	516899	764692
2.78594	1685064	1995704	599803	1333028	241440	104997	618336	350752	485028	547013
2.78938	1337596	1452742	510250	1011438	169182	117374	459669	386694	508682	403368
2.79282	1260667	1169821	686125	714985	136226	162994	0	420470	490051	321532
2.79626	1365843	900900	575012	625975	0	199899	0	450022	542829	0
2.79969	1575034	1008432	607957	457816	109768	246686	0	344172	508778	246366
2.80313	1647362	813019	555775	0	0	240802	0	277398	424531	164248
2.80657	1677888	856643	523979	493459	84457.9	203034	0	254602	319248	163894
2.81001	1361097	772695	394005	385529	77008.7	164951	0	276831	304519	0
2.81345	926207	702327	327983	335797	80220	133119	99102.1	434985	332645	126970
2.81689	759415	578091	370796	384914	75315.4	219589	0	797153	328076	87519.9
2.82032	619753	732608	548100	181352	49178.4	372292	135064	1013704	630263	63148.3
2.82376	1016450	944301	804494	237721	73046.8	638734	0	1092982	784484	141268
2.8272	1693038	1421421	1059355	251205	0	850885	0	1105852	782576	81658.6
2.83064	2352040	1958489	1076249	352403	85213.8	848852	0	896613	757422	132756
2.83407	2745071	2345696	997597	301284	81995.1	706346	81006.6	643043	547376	113531
2.83751	2307968	2073142	790262	278029	62526.1	578267	0	473479	415345	90644.2
2.84095	1982842	1710747	581885	225123	56553.6	387040	0	429597	348239	0
2.84439	1286302	1365086	560985	0	97199.7	265570	0	0	337609	128268
2.84783	1092545	961348	526192	388779	59362.9	212964	0	0	276421	185244
2.85126	837921	961173	503415	556317	106493	171983	0	0	313594	292368
2.8547	787966	964123	438216	688112	116157	142644	0	0	332468	254556
2.85814	812970	1053242	456526	744785	129180	128928	0	0	271385	263949
2.86158	710366	1043802	336638	622969	127242	92100.7	0	0	271554	233302
2.86502	707487	921844	260731	578110	146812	86844.8	0	0	249491	163302
2.86845	547150	837920	200398	430529	120561	74854.8	0	0	220717	94042.9
2.87189	451558	646362	195662	418603	95124.2	58812	0	115940	182926	160116
2.87533	451674	630686	197382	339730	112362	61021.6	0	0	161632	116576
2.87877	375364	538352	177812	299752	75804.2	52179.4	92012.6	0	231623	175930
2.8822	405483	497937	228953	371122	99866.3	63635.1	0	153913	192423	113132
2.88564	385447	466425	191595	292824	96900.2	61790.4	101223	168385	245897	141009
2.88908	539128	757892	243170	320851	137430	88216.3	106832	0	336013	191544
2.89252	472941	735409	293353	411716	99573.8	90860.8	161904	223431	594037	210322
2.89595	587140	1056500	313187	642283	189525	112968	185840	297210	900017	300003
2.89939	788765	1607769	335868	987789	278886	163994	0	310068	1485430	430423
2.90283	1110965	2588586	339352	1473034	485704	167225	0	323697	1938675	589160
2.90627	1474900	4095322	305852	2201020	667291	185388	463698	257677	1914044	681890
2.90971	1832487	5580625	287121	2876131	755140	158684	763329	226948	1899951	728543
2.91314	1960538	6111873	243256	2684055	808733	173086	614403	205342	1281698	673772
2.91658	1778118	5834419	188975	2178832	635719	107968	646307	150600	948399	484005
2.92002	1408982	4598266	155644	1435697	417588	114464	440130	0	581916	390266
2.92346	987754	3094456	158621	1050614	314273	76196	332870	0	290691	314594
2.9269	754616	2205154	175254	605055	216223	36877	247779	0	235674	176353
2.93034	461645	1251047	136785	457732	116286	34449.3	183046	0	277007	152248
2.93377	426159	891537	156084	422718	71951.4	45865.9	133609	0	189699	124882
2.93721	271630	828787	163356	356397	0	43900.5	0	0	320841	157960
2.94065	388583	856767	177086	326795	135487	34935.1	131451	0	315179	0
2.94409	373793	924395	262396	528776	133493	36954.6	168996	0	431110	205808
2.94752	473672	1135127	274129	634666	197534	55510.2	253826	0	422490	256397
2.95096	418739	1182927	295734	676201	209705	44750.7	0	0	403447	163644
2.9544	440825	1375288	293608	666778	223429	56945.7	0	0	317921	161034
2.95784	555576	1376046	306658	494269	194250	66971.6	199466	0	273668	169090
2.96128	410507	1016863	279638	506025	152062	64217.8	0	0	262384	135045
2.96471	309472	845935	310561	397483	127558	69374	86422.6	185260	246240	86139
2.96815	236599	815228	244725	268570	131044	56942.5	108282	201084	320683	152540
2.97159	383811	851490	241390	317163	165102	74166	128674	0	429800	135283
2.97503	417264	838175	270081	489734	215509	90093.4	0	353012	467676	105204
2.97846	547569	1147617	327301	419974	287293	147619	282698	318773	423196	179528
2.9819	536308	1153073	349086	523054	227647	151635	0	314988	390501	186158
2.98534	681461	1249323	356506	462762	214446	154708	0	253007	334592	180458
2.98878	785305	1112967	307640	390038	176108	139643	0	230650	281903	167844
2.99222	568425	1052668	277324	341774	144870	132059	168612	246011	198293	114338
2.99565	494550	823291	282743	335180	74301.6	115385	108071	230731	0	113481
2.99909	525508	705858	338480	312919	70148.2	88903.4	131682	239368	195499	87252.6
3.00253	467039	665690	346093	261745	90436.6	80588.6	117141	277547	191623	91494.6
3.00595	383602	507077	428101	270050	87912	96099.1	0	349879	156041	125447
3.00938	365013	526598	468526	262655	96699.3	89396.1	125830	446178	155409	114145
3.0128	398692	458092	500422	246794	94137.9	112808	103006	622735	251048	118764
3.01623	351934	511906	640423	325440	123370	110894	0	1052848	191500	126890
3.01965	465577	458241	713942	354188	151362	129402	0	2324402	224348	143135
3.02308	592460	515944	1107877	302966	125775	249949	0	5953178	341281	0
3.0265	783619	596932	2208987	272434	119081	619204	186279	14690800	669333	156708
3.02993	1760627	686419	5038797	270716	96683	1560264	0	28161806	1142184	150377
3.03335	4189177	1081464	10000512	376579	84572.5	3526102	0	40375380	1722378	153361
3.03678	9412129	2205101	15108261	463311	90569.5	6188114	0	45294832	1937802	178319
3.0402	15911409	3669402	18039438	617483	103725	8245499	0	41444284	1918239	220080
3.04363	21038268	5265742	17461138	654436	101952	8708942	0	32765054	1411674	249988
3.04705	21774728	6090571	13117408	591810	100562	7451547	0	21238546	1070360	222818
3.05047	18726380	5605073	9174499	580287	91257.1	5450680	0	12794455	754889	228590
3.0539	13416629	4325412	5670050	549764	99208.4	3649630	0	7759805	582974	202655
3.05732	8660621	3216484	3527028	536919	119662	2319429	266441	4850462	655635	275907
3.06075	5624775	2089822	2166018	678814	186604	1353501	417495	3829700	1106166	515656
3.06417	3756010	1674464	1703395	1153394	352958	923714	813010	5031746	2591166	1057500
3.06759	3713996	1934622	2089055	2609306	903610	714848	2135433	8316901	6420349	2967016
3.07102	6396592	3283189	4022759	7456588	2257666	953238	5786375	13174286	13185309	8594485
3.07444	14844573	8274086	8098599	18873826	5480481	1539750	14266309	18487762	19707154	19474862
3.07787	33138584	20715586	12570701	39830544	10956450	2466430	27979786	22069136	25332516	36368344
3.08129	62974624	40587152	15226477	64206608	15832642	3873009	43047380	19396406	24407620	51979920
3.08472	81851168	64315324	16054479	82711312	17779716	3955090	48338380	15877274	19642470	56244116
3.08814	88425984	76934872	13138115	85170896	16974436	4054193	47461400	11853191	14873816	49708476
3.09157	80498280	74188752	9630098	75144288	13243755	3129706	36959912	8380308	8745669	39945104
3.09499	59606892	58770676	6216211	53474000	9357243	2458044	26265888	5539711	5558404	26436980
3.09842	40409432	41880848	3880942	36173340	5466612	1356924	15696924	3675847	3235789	15297736
3.10184	24531462	26619376	2494379	22205436	3303108	972294	8942287	3083684	2099475	9033087
3.10527	15104084	15197180	1840218	13045872	2128616	811813	5827040	2298714	1481112	5421985
3.10869	9284031	9666966	1656803	7995555	1471989	566487	3836440	2622545	1850362	3634416
3.11211	6443417	6282571	1662495	5930666	1196939	474317	3082911	3144264	2037057	3237138
3.11554	5557885	4653255	1988568	6089978	1545658	632480	3637366	3948557	2751357	3376709
3.11896	5996193	4595437	2120521	6837313	2203663	603893	5628665	3906597	3107035	5255901
3.12239	7937204	5725778	2191762	8953006	3060320	636973	7700978	3824671	3413635	6884907
3.12581	9103670	7289073	2173428	10474120	3641076	641373	9095627	3524251	3183361	8128775
3.12924	10908333	7893526	1854101	11608087	3847542	621210	9811017	2791557	2663619	8115030
3.13266	10404315	8405433	1665214	10930528	3379761	538353	8728520	2397982	1940139	7173065
3.13609	9236387	7831524	1256668	9086918	2833686	395604	6410387	1782598	1616757	5636946
3.13951	7186735	6900396	1091465	7890824	2038884	335402	5321586	1497610	1262481	4807091
3.14294	6122423	5339814	860036	6616777	1511487	340795	4115652	1394375	1125532	3625162
3.14636	5165402	4810097	1094595	5693903	1281626	257325	3253626	1408804	1078791	3130569
3.14978	4044426	4097095	1105733	4872694	1047368	253857	2771559	1309455	1056112	2420635
3.15321	3576431	3630447	1180021	4361402	1020600	217882	2214827	1187814	697940	2076381
3.15663	3274559	3110782	1025842	3524259	755810	232659	2113733	1116729	576587	2023248
3.16006	3002519	2904021	894467	2998279	737653	245251	1820391	926346	625426	1778577
3.16348	2580069	2553237	767494	2652044	699119	240142	1811131	881221	555498	1331636
3.1669	2483606	2163308	622976	2498903	544209	184024	1495196	786340	500194	1400491
3.17033	2040009	1957551	500644	2225971	496610	193849	1248405	681657	456822	1254576
3.17375	1811068	1635007	473023	1960336	393051	146562	1053536	630732	406906	1199949
3.17718	1647156	1531164	367443	1688264	300241	118308	981037	639537	345850	994313
3.1806	1543608	1290440	333147	1529668	344841	122539	750132	725472	351470	818481
3.18403	1296493	1148753	367956	1413712	272546	117902	805232	1177162	316886	795874
3.18745	1172398	1090221	463111	1297755	240664	129481	876803	1985240	406208	740646
3.19088	1253873	1066143	742333	1163524	314878	184492	834014	3568145	386438	735841
3.1943	1463964	1031135	1209073	1093223	274905	322669	805934	5856588	455536	658133
3.19773	1765156	1045119	1604684	1246795	249202	499795	760493	6868588	423119	566046
3.20115	2075706	1083699	1719647	967950	212169	686867	622556	7105280	421357	590403
3.20458	2648892	1287473	1619130	1003634	193947	891539	570214	6031110	455714	618282
3.208	2578604	1311685	1362624	1028907	242362	891232	564170	4555752	391230	533478
3.21142	2383554	1328511	1049875	986165	191388	727924	567158	2968608	372524	487966
3.21485	2013353	1201954	683481	872466	209003	594946	390522	1759354	311659	425272
3.21827	1583765	1193132	512580	855016	202007	443828	361946	1127045	239673	329763
3.2217	1254969	1074986	407136	833242	171260	304162	322406	876943	220521	370381
3.22512	948557	871276	380352	606741	170426	207513	302555	650419	208599	333273
3.22855	754600	713506	392849	568289	0	152442	209987	577989	183960	245808
3.23197	705311	571380	434806	573016	0	152042	204036	658187	213534	300430
3.23539	629804	586264	468854	529551	137941	133624	174588	714074	199271	288502
3.23882	636781	500756	580112	507655	100486	148918	159262	708414	137003	273742
3.24224	563394	533680	755075	463245	90233.7	172571	0	779440	153693	229752
3.24567	527519	450335	935154	398623	69892	197338	156897	912240	117211	271182
3.24909	574389	440773	1244348	445447	55761.1	249999	140757	995065	88213.1	203376
3.25252	445214	359812	1827039	373680	70069.5	332999	0	1134574	117826	161654
3.25594	426089	357402	2208831	392897	72428.4	411824	147619	922039	118447	175107
3.25937	323560	310019	2137449	336015	70690.1	511761	144145	860726	114559	159217
3.26279	389532	338008	1860196	283116	55875.7	428093	151112	698257	96662.9	164418
3.26621	333137	371390	1300203	304272	71639	357476	0	523151	96528.4	141812
3.26964	301831	366769	873048	283144	60949.2	237470	0	435368	97114.5	143848
3.27306	323557	366990	609890	309184	67247	176074	0	352844	112144	143970
3.27649	303170	334584	425943	271703	68221.8	140829	170457	300985	103053	140171
3.27991	341838	310314	332900	332662	56260.3	96617.6	76598.3	282739	100556	153156
3.28334	327786	265043	254863	256649	35881.7	81131.9	76254	262312	141119	0
3.28676	214916	294773	224264	215936	44085.4	74547.8	79210.2	300955	167029	141799
3.29019	238936	299640	223045	197236	57240.7	60970.4	87548.5	269630	189170	110084
3.29361	370754	303441	197850	213001	52150.6	70513.1	82192.4	267150	164660	95643.8
3.29704	314436	354238	201704	217456	50953.3	66156.5	66629.7	225887	138874	112985
3.30046	310665	380895	190870	151875	50363.7	75960.5	69385.5	221831	120468	84732.3
3.30389	300683	359054	169654	155736	0	68544.6	94403.4	170643	97655.7	67969
3.30731	263211	279962	145155	174660	30528.2	59156.5	58893	164680	61688.5	96161.9
3.31073	146307	234111	141553	112372	33903.4	42512.9	49808.4	0	45294.9	0
3.31416	193179	220005	148598	130792	32670.7	44140.3	53739.2	133571	54088.1	60529
3.31758	136086	185926	119058	141003	39727.8	44666.8	46758.1	0	39584.5	77594.4
3.32101	117657	171879	108137	105867	18448.3	35120.7	61637.2	0	47407.6	0
3.32443	128874	119374	148972	145734	43977.8	31613.3	45009.4	140736	46411.1	0
3.32786	118353	175165	159970	111171	23745.3	31375.6	46177.2	133030	46590.5	62409.3
3.33128	112862	118850	172030	143790	21499.2	47787	43245.4	128156	40904.7	63799.9
3.3347	146779	130004	166216	131565	17495.1	42462.6	0	114547	47204.3	65277.1
3.33813	84646.3	107174	135081	158641	25120.3	41364.6	0	97300.7	0	58707.2
3.34155	112861	135739	111246	110411	34430.8	0	0	0	43678.6	0
3.34498	81463.9	98038.7	100891	105336	20555.2	0	0	118873	0	0
3.3484	79616	0	120793	91821.4	28892.7	0	42274.3	0	94117.2	0
3.35183	190238	112132	106643	100782	36256.8	0	0	0	0	0
3.35525	210305	110909	111727	85578.9	0	0	0	148894	0	0
3.35868	0	162857	103765	142534	0	0	83647.7	167364	192156	0
3.3621	227661	126089	76525.2	178920	70791.1	0	219247	164460	287439	123341
3.36552	534898	390040	62322.3	423899	151764	0	374946	126520	0	304005
3.36895	0	758496	72680.5	753411	0	0	519652	211295	422726	0
3.37237	940656	1049493	124998	1071392	0	0	0	227285	344766	0
3.3758	1310109	1816038	106581	1633936	191954	0	0	330792	376322	0
3.37922	1118105	2260033	0	1823028	154279	0	0	415400	268696	0
3.38265	1290973	2082841	195195	0	0	0	0	0	308710	0
3.38607	1278411	2067540	0	1517745	126379	0	300692	0	278870	0
3.3895	1104784	1724224	0	1322878	0	0	200010	0	0	0
3.39292	1092938	1489792	0	893760	0	142044	0	402812	0	0
3.39635	1189837	1119033	0	797608	62421.2	121632	0	382037	0	0
3.39977	721847	976458	0	531656	64112.5	122506	174265	136694	144147	0
3.4032	659015	744651	0	483682	51904.1	82367.4	111473	167441	88001.7	0
3.40662	528116	606356	153872	459180	0	62484.4	0	52915.4	86747.4	0
3.41004	332461	437643	71371.8	247382	0	62507.1	0	0	50273.7	158492
3.41347	227144	404207	45665.6	245130	0	0	0	0	0	95866.4
3.41689	251556	299897	62367.8	206928	0	0	85494.3	0	51766.1	0
3.42032	124059	212592	45832.4	203131	0	0	0	0	0	60993.2
3.42374	113958	132717	49113.4	145798	0	0	75926.4	49509.2	0	0
3.42717	100426	162208	0	78844.4	0	0	0	0	0	0
3.43059	136277	157742	40007.1	98266.8	0	0	0	0	0	0
3.43402	132778	117937	0	157589	0	0	0	42728.3	0	94904.3
3.43744	144257	0	0	142515	0	0	0	57510.8	74609.4	150121
3.44086	0	185019	0	147442	0	0	0	0	53670.1	0
3.44429	136075	158356	35341	124414	0	0	0	88652	76292	0
3.44771	127867	0	48008.6	128117	0	0	0	78102.1	44619.1	85734.4
3.45114	114156	157475	37580.3	132490	0	0	139978	76868.9	69154.8	0
3.45456	153540	227378	52600.9	197802	0	0	142028	0	84002.3	111577
3.45799	132215	172467	72234.4	191417	57495.4	0	104207	80915.4	63156.5	113472
3.46141	210802	289924	53695.7	298427	70162.2	0	87819.7	89856.1	88071.6	94106.9
3.46483	233480	264798	44811	241537	40171.3	37718.5	172612	113971	57443.2	132123
3.46826	168563	297309	47391.1	300013	0	0	112275	68182.8	29113.4	0
3.47168	0	230986	30377.1	237152	29739.1	0	116005	81345.4	0	96484.8
3.47511	113010	187326	33905.7	205489	44737.8	0	0	66470.6	33153.4	103474
3.47853	0	164700	43767	177082	0	0	102681	71214.4	0	72497.8
3.48196	101508	127620	0	134208	0	0	117803	72269.9	0	64437.4
3.48538	0	121807	0	90848.1	0	0	0	0	0	65899.7
3.48881	0	140833	0	75460.4	0	0	67809	0	0	0
3.49223	0	73027.3	0	109560	0	0	87205.3	0	41519.7	0
3.49566	0	72644	0	111998	0	0	57965.7	53199.2	0	56100.8
3.49908	0	67796.3	0	100536	0	0	73374.9	0	0	0
3.50251	0	103984	0	84827.4	27321.6	0	0	34113.8	31169	0
3.50593	0	106175	0	78581.6	0	0	0	0	0	0
3.50935	0	87981.4	30640.7	115054	0	0	0	41489.4	0	46264.9
3.51278	78491.1	71516.8	0	48838.8	0	0	0	44254.5	0	54971.9
3.5162	0	59242.9	0	56866	0	0	0	43242.8	24551.9	60563.2
3.51963	0	49700.2	25600.9	79221.1	0	0	0	80343.1	28084.7	0
3.52305	62119.2	45664.8	0	0	0	0	36387.3	43356.1	0	32986.6
3.52648	0	60287	29495.7	81803.5	0	0	45736.5	0	0	0
3.5299	0	0	34396.2	86035.2	0	0	0	0	0	0
3.53333	0	0	0	49958.3	0	0	0	48669.6	0	0
3.53675	53967.5	74627.3	0	53519	0	0	0	0	0	0
3.54017	64600.5	64689	0	0	0	0	0	0	0	0
3.5436	0	67475.9	45885.7	107291	0	0	0	0	0	0
3.54702	0	129198	55079.9	0	0	0	0	0	0	0
3.55045	136604	114553	0	0	0	0	0	0	0	0
3.55387	0	199346	0	0	0	0	0	0	0	0
3.5573	135478	0	0	91118.9	0	0	0	0	0	0
3.56072	0	61069.1	0	107201	0	0	0	0	0	0
3.56414	0	141754	0	0	0	0	0	0	0	0
3.56757	0	0	0	0	0	0	0	0	0	0
3.57099	0	0	0	0	0	0	0	0	0	0
3.57442	0	0	0	114796	0	0	0	43688.6	0	0
3.57784	0	0	0	0	0	0	0	0	0	0
3.58127	76768.1	0	0	0	0	0	0	0	0	0
3.58469	89084.6	0	0	0	0	0	0	0	0	0
3.58812	0	0	0	0	0	0	0	0	0	0
3.59154	0	0	0	0	0	0	0	0	0	0
3.59497	0	0	0	0	0	0	0	0	0	0
3.59839	0	55058.6	0	59928.4	0	0	0	0	0	0
3.60182	57971.3	75221	0	0	0	0	0	0	0	0
3.60524	0	95554.9	0	57057.2	0	0	0	0	44712.4	0
3.60866	0	0	0	63687.3	0	0	0	0	0	47529
3.61209	0	51654.1	0	67623.9	0	0	0	0	0	54378
3.61551	0	0	0	98869.7	0	0	0	0	0	0
3.61894	0	109452	0	117282	0	0	0	0	0	51754.6
3.62236	65397.6	111845	0	141334	0	0	0	0	0	58363.7
3.62579	70850.6	128359	0	113479	0	0	0	0	0	0
3.62921	0	92544.1	0	127692	0	0	0	0	0	97290.4
3.63264	76766.1	61392.3	0	0	0	0	0	0	0	50145.1
3.63606	0	93439.3	0	0	0	0	0	0	0	47994
3.63948	0	0	0	0	0	0	0	0	0	0
3.64291	0	57092.4	0	74340.5	0	0	0	0	0	0
3.64633	0	43226.3	0	0	0	0	0	0	0	0
3.64976	0	58198.5	0	0	0	0	0	0	0	0
3.65318	0	0	0	0	0	0	0	0	0	0
3.65661	0	0	0	69699.4	0	0	0	0	40675	0
3.66003	0	0	0	0	0	0	0	0	0	0
3.66346	0	0	0	0	0	0	0	0	0	0
3.66688	0	35950.3	0	66705.5	0	0	0	0	0	0
3.6703	0	45233.3	0	0	0	0	0	0	0	0
3.67373	69993.2	30884.2	0	39197.2	0	0	0	0	0	0
3.67715	0	33742.8	0	0	0	0	0	0	0	0
3.68058	0	0	0	55909.7	0	0	0	0	0	0
3.684	0	35322.3	0	44591.6	0	0	0	0	0	0
3.68743	0	39301.7	0	50641.9	0	0	0	0	0	35667.8
3.69085	0	0	0	0	0	0	0	0	0	0
3.69428	0	0	0	0	0	0	0	0	0	0
3.6977	0	52119.9	0	0	0	0	0	0	0	0
3.70113	0	0	0	0	0	0	0	0	0	59976.2
3.70455	0	47907.4	0	0	0	0	0	0	0	0
3.70797	0	0	0	0	0	0	0	0	0	0
3.7114	0	0	0	44798	0	0	0	0	0	0
3.71482	0	0	0	63608.5	0	0	0	0	0	0
3.71825	0	0	0	64975.2	0	0	0	0	0	0
3.72167	0	35543.7	0	36588.6	0	0	0	0	0	0
3.7251	0	0	0	39140.7	0	0	0	0	0	0
3.72852	0	35245.1	0	0	0	0	0	0	0	0
3.73195	0	30936.4	0	0	0	0	0	0	0	0
3.73537	0	0	0	43857.4	0	0	0	0	0	0
3.73879	0	0	0	0	0	0	0	0	0	0
3.74222	0	0	0	36614.5	0	0	0	0	0	0
3.74564	0	26900.6	0	0	0	0	0	0	0	0
3.74907	0	0	0	0	0	0	0	0	0	0
3.75249	0	0	0	0	0	0	0	0	0	0
3.75592	0	0	0	0	0	0	0	0	0	0
3.75934	0	0	0	0	0	0	0	0	0	0
3.76277	0	0	0	0	0	0	0	0	0	0
3.76619	0	0	0	0	0	0	0	0	0	0
3.76961	0	0	0	0	0	0	0	0	0	0
3.77304	0	0	0	0	0	0	0	0	0	0
3.77646	0	0	0	0	0	0	0	0	0	0
3.77989	0	0	0	0	0	0	0	0	0	0
3.78331	0	0	0	0	0	0	0	0	0	0
3.78674	0	0	0	0	0	0	0	0	0	0
3.79016	0	0	0	0	0	0	0	0	0	0
3.79358	0	0	0	0	0	0	0	0	0	0
3.79701	0	0	0	0	0	0	0	0	0	0
3.80043	0	0	0	0	0	0	0	0	0	0
3.80268	0	0	0	0	0	0	0	0	0	0
3.80493	0	0	0	0	0	0	0	0	0	0
3.80717	0	0	0	0	0	0	0	0	0	0
3.80942	0	0	0	0	0	0	0	0	0	0
3.81166	0	0	0	0	0	0	0	0	0	0
3.81391	0	0	0	0	0	0	0	0	0	0
3.81616	0	0	0	0	0	0	0	0	0	0
3.8184	0	0	0	0	0	0	0	0	0	0
3.82064	0	0	0	0	0	0	0	0	0	0
3.82289	0	0	0	0	0	0	0	0	0	0
3.82514	0	0	0	0	0	0	0	0	0	0
3.82738	0	0	0	0	0	0	0	0	0	0
3.82963	0	0	0	0	0	0	0	0	0	0
3.83187	0	0	0	0	0	0	0	0	0	0
3.83412	0	0	0	0	0	0	0	0	0	0
3.83636	0	0	0	0	0	0	0	0	0	0
3.83861	0	0	0	0	0	0	0	0	0	0
3.84086	0	0	0	0	0	0	0	0	0	0
3.8431	0	0	0	0	0	0	0	0	0	0
3.84535	0	0	0	0	0	0	0	0	0	0
3.84759	0	0	0	0	0	0	0	0	0	0
3.84984	0	0	0	0	0	0	0	0	0	0
3.85209	0	0	0	0	0	0	0	0	0	0
3.85433	0	0	0	0	0	0	0	0	0	0
3.85658	0	0	0	0	0	0	0	0	0	0
3.85882	0	0	0	0	0	0	0	0	0	0
3.86107	0	0	0	0	0	0	0	0	0	0
3.86331	0	0	0	0	0	0	0	0	0	0
3.86556	0	0	0	0	0	0	0	0	0	0
3.86781	0	0	0	0	0	0	0	0	0	0
3.87005	0	0	0	0	0	0	0	0	0	0
3.8723	0	0	0	0	0	0	0	0	0	0
3.87454	0	0	0	0	0	0	0	0	0	0
3.87679	0	0	0	0	0	0	0	0	0	0
3.87903	0	0	0	0	0	0	0	0	0	0
3.88128	0	0	0	0	0	0	0	0	0	0
3.88353	0	0	0	0	0	0	0	0	0	0
3.88577	0	0	0	0	0	0	0	0	0	0
3.88802	0	0	0	0	0	0	0	0	0	0
3.89026	0	0	0	0	0	0	0	0	0	0
3.89251	0	0	0	0	0	0	0	0	0	0
3.89475	0	0	0	0	0	0	0	0	0	0
3.897	0	0	0	0	0	0	0	0	0	0
3.89925	0	0	0	0	0	0	0	0	0	0
3.90149	0	0	0	0	0	0	0	0	0	0
3.90374	0	0	0	0	0	0	0	0	0	0
3.90598	0	0	0	0	0	0	0	0	0	0
3.90823	0	0	0	0	0	0	0	0	0	0
3.91047	0	0	0	0	0	0	0	0	0	0
3.91272	0	0	0	0	0	0	0	0	0	0
3.91497	0	0	0	0	0	0	0	0	0	0
3.91721	0	0	0	0	0	0	0	0	0	0
3.91946	0	0	0	0	0	0	0	0	0	0
3.9217	0	0	0	0	0	0	0	0	0	0
3.92395	0	0	0	0	0	0	0	0	0	0
3.92619	0	0	0	0	0	0	0	0	0	0
3.92844	0	0	0	0	0	0	0	0	0	0
3.93069	0	0	0	0	0	0	0	0	0	0
3.93293	0	0	0	0	0	0	0	0	0	0
3.93518	0	0	0	0	0	0	0	0	0	0
3.93742	0	0	0	0	0	0	0	0	0	0
3.93967	0	0	0	0	0	0	0	0	0	0
3.94191	0	0	0	0	0	0	0	0	0	0
3.94416	0	0	0	0	0	0	0	0	0	0
3.94641	0	0	0	0	0	0	0	0	0	0
3.94865	0	0	0	0	0	0	0	0	0	0
3.9509	0	0	0	0	0	0	0	0	0	0
3.95314	0	0	0	0	0	0	0	0	0	0
3.95539	0	0	0	0	0	0	0	0	0	0
3.95763	0	0	0	0	0	0	0	0	0	0
3.95988	0	0	0	0	0	0	0	0	0	0
3.96212	0	0	0	0	0	0	0	0	0	0
3.96437	0	0	0	0	0	0	0	0	0	0
3.96662	0	0	0	0	0	0	0	0	0	0
3.96886	0	0	0	0	64724.2	0	0	0	0	0
3.97111	0	0	0	0	0	0	0	0	0	0
3.97335	0	0	0	0	0	0	0	0	0	0
3.9756	0	0	0	0	0	0	0	0	0	0
3.97785	0	0	0	0	0	0	0	0	0	0
3.98009	0	0	0	0	0	0	0	0	0	0
3.98234	0	0	0	0	0	0	0	0	0	0
3.98458	0	0	0	0	0	0	0	0	0	0
3.98683	0	0	0	0	0	0	0	0	0	0
3.98908	0	0	0	0	0	0	0	0	0	0
3.99132	0	0	0	0	0	0	0	0	0	0
3.99357	0	0	0	0	0	0	0	0	0	0
3.99581	0	0	0	0	0	0	0	0	0	0
3.99806	0	0	0	0	0	0	0	0	0	0
4.0003	0	0	0	0	0	0	0	0	0	0
4.00255	0	0	0	0	0	0	0	0	0	0
4.00479	0	0	0	0	0	0	0	0	0	0
4.00704	0	0	0	0	0	0	0	0	0	0
4.00929	0	0	0	0	0	0	0	0	0	0
4.01153	0	0	0	0	0	0	0	0	0	0
4.01378	0	0	0	0	0	0	0	0	0	0
4.01602	0	0	0	0	0	0	0	0	0	0
4.01827	0	0	0	0	0	0	0	0	0	0
4.02051	0	0	0	0	0	0	0	0	0	0
4.02276	0	0	0	0	0	0	0	0	0	0
4.02501	0	0	0	0	0	0	0	0	0	0
4.02725	0	0	0	0	0	0	0	0	0	0
4.0295	0	0	0	0	0	0	0	0	0	0
4.03174	0	0	0	0	0	0	0	0	0	0
4.03399	0	0	0	0	0	0	0	0	0	0
4.03623	0	0	0	0	0	0	0	0	0	0
4.03848	0	0	0	0	0	0	0	0	0	0
4.04072	0	0	0	0	0	0	0	0	0	0
4.04297	0	0	0	0	0	0	0	0	0	0
4.04522	0	0	0	0	0	0	0	0	0	0
4.04746	0	0	0	0	0	0	0	0	0	0
4.04971	0	0	0	0	0	0	0	0	0	0
4.05195	0	0	0	0	0	0	0	0	0	0
4.0542	0	0	0	0	0	0	0	0	0	0
4.05645	0	0	0	0	0	0	0	0	0	0
4.05869	0	0	0	0	0	0	0	0	0	0
4.06094	0	0	0	0	0	0	0	0	0	0
4.06318	0	0	0	0	0	0	0	0	0	0
4.06543	0	0	0	0	0	0	0	0	0	0
4.06767	0	0	0	0	0	0	0	0	0	0
4.06992	0	0	0	0	0	0	0	0	0	0
4.07217	0	0	0	0	0	0	0	0	0	0
4.07441	0	0	0	0	0	0	0	0	0	0
4.07666	0	0	0	0	0	0	0	0	0	0
4.0789	0	0	0	0	0	0	0	0	0	0
4.08115	0	0	0	0	0	0	0	0	0	0
4.0834	0	0	0	0	0	0	0	0	0	0
4.08564	0	0	0	0	0	0	0	0	0	0
4.08788	0	0	0	0	0	0	0	0	0	0
4.09013	0	0	0	0	0	0	0	0	0	0
4.09238	0	0	0	0	0	0	0	0	0	0
4.09462	0	0	0	0	0	0	0	0	0	0
4.09687	0	0	0	0	0	0	0	0	0	0
4.09911	0	0	0	0	0	0	0	0	0	0
4.10136	0	0	0	0	0	0	0	0	0	0
4.1036	0	0	0	0	0	0	0	0	0	0
4.10585	0	0	0	0	0	0	0	0	0	0
4.1081	0	0	0	0	0	0	0	0	0	0
4.11034	0	0	0	0	0	0	0	0	0	0
4.11259	0	0	0	0	0	0	0	0	0	0
4.11483	0	0	0	0	0	0	0	0	0	0
4.11708	0	0	0	0	0	0	0	0	0	0
4.11933	0	0	0	0	0	0	0	0	0	0
4.12157	0	0	0	0	0	0	0	0	0	0
4.12382	0	0	0	0	0	0	0	0	0	0
4.12606	0	0	0	0	0	0	0	0	0	0
4.12831	0	0	0	0	0	0	0	0	0	0
4.13055	0	0	0	0	0	0	0	0	0	0
4.1328	0	0	0	0	0	0	0	0	0	0
4.13504	0	0	0	0	0	0	0	0	0	0
4.13729	0	0	0	0	0	0	0	0	0	0
4.13954	0	0	0	0	0	0	0	0	0	0
4.14178	0	0	0	0	0	0	0	0	0	0
4.14403	0	0	0	0	0	0	0	0	0	0
4.14627	0	0	0	0	0	0	0	0	0	0
4.14852	0	0	0	0	0	0	0	0	0	0
4.15076	0	0	0	0	0	0	0	0	0	0
4.15301	0	0	0	0	0	0	0	0	0	0
4.15526	0	0	0	0	0	0	0	0	0	0
4.1575	0	0	0	0	0	0	0	0	0	0
4.15975	0	0	0	0	0	0	0	0	0	0
4.16199	0	0	0	0	0	0	0	0	0	0
4.16424	0	0	0	0	0	0	0	0	0	0
4.16649	0	0	0	0	0	0	0	0	0	0
4.16873	0	0	0	0	0	0	0	0	0	0
4.17098	0	0	0	0	0	0	0	0	0	0
4.17322	0	0	0	0	0	0	0	0	0	0
4.17547	0	0	0	0	0	0	0	0	0	0
4.17771	0	0	0	0	0	0	0	0	0	0
4.17996	0	0	0	0	0	0	0	0	0	0
4.1822	0	0	0	0	0	0	0	0	0	0
4.18445	0	0	0	0	0	0	0	0	0	0
4.1867	0	0	0	0	0	0	0	0	0	0
4.18894	0	0	0	0	0	0	0	0	0	0
4.19119	0	0	0	0	0	0	0	0	0	0
4.19343	0	0	0	0	0	0	0	0	0	0
4.19568	0	0	0	0	0	0	0	0	0	0
4.19792	0	0	0	0	0	0	0	0	0	0
4.20017	0	0	0	0	0	0	0	0	0	0
4.20242	0	0	0	0	0	0	0	0	0	0
4.20466	0	0	0	0	0	0	0	0	0	0
4.20691	0	0	0	0	0	0	0	0	0	0
4.20915	0	0	0	0	0	0	0	0	0	0
4.2114	0	0	0	0	0	0	0	0	0	0
4.21364	0	0	0	0	0	0	0	0	0	0
4.21589	0	0	0	0	0	0	0	0	0	0
4.21814	0	0	0	0	0	0	0	0	0	0
4.22038	0	0	0	0	0	0	0	0	0	0
4.22263	0	0	0	0	0	0	0	0	0	0
4.22487	0	0	0	0	0	0	0	0	0	0
4.22712	0	0	0	0	0	0	0	0	0	0
4.22936	0	0	0	0	0	0	0	0	0	0
4.23161	0	0	0	0	0	0	0	0	0	0
4.23386	0	0	0	0	0	0	0	0	0	0
4.2361	0	0	0	0	0	0	0	0	0	0
4.23835	0	0	0	0	0	0	0	0	0	0
4.24059	0	0	0	0	0	0	0	0	0	0
4.24284	0	0	0	0	0	0	0	0	0	0
4.24509	0	0	0	0	0	0	0	0	0	0
4.24733	0	0	0	0	0	0	0	0	0	0
4.24958	0	0	0	0	0	0	0	0	0	0
4.25182	0	0	0	0	0	0	0	0	0	0
4.25407	0	0	0	0	0	0	0	0	0	0
4.25631	0	0	0	0	0	0	0	0	0	0
4.25856	0	0	0	0	0	0	0	0	0	0
4.2608	0	0	0	0	0	0	0	0	0	0
4.26305	0	0	0	0	0	0	0	0	0	0
4.2653	0	0	0	0	0	0	0	0	0	0
4.26754	0	0	0	0	0	0	0	0	0	0
4.26979	0	0	0	0	0	0	0	0	0	0
4.27203	0	0	0	0	0	0	0	0	0	0
4.27428	0	0	0	0	0	0	0	0	0	0
4.27653	0	0	0	0	0	0	0	0	0	0
4.27877	0	0	0	0	0	0	0	0	0	0
4.28102	0	0	0	0	0	0	0	0	0	0
4.28326	0	0	0	0	0	0	0	0	0	0
4.28551	0	0	0	0	0	0	0	0	0	0
4.28775	0	0	0	0	0	0	0	0	0	0
4.29	0	0	0	0	0	0	0	0	0	0
4.29225	0	0	0	0	0	0	0	0	0	0
4.29449	0	0	0	0	0	0	0	0	0	0
4.29674	0	0	0	0	0	0	0	0	0	0
4.29898	0	0	0	0	0	0	0	0	0	0
4.30123	0	0	0	0	0	0	0	0	0	0
4.30347	0	0	0	0	0	0	0	0	0	0
4.30572	0	0	0	0	0	0	0	0	0	0
4.30796	0	0	0	0	0	0	0	0	0	0
4.31021	0	0	0	0	0	0	0	0	0	0
4.31246	0	0	0	0	0	0	0	0	0	0
4.3147	0	0	0	0	0	0	0	0	0	0
4.31695	0	0	0	0	0	0	0	0	0	0
4.31919	0	0	0	0	0	0	0	0	0	0
4.32144	0	0	0	0	0	0	0	0	0	0
4.32369	0	0	0	0	0	0	0	0	0	0
4.32593	0	0	0	0	0	0	0	0	0	0
4.32818	0	0	0	0	0	0	0	0	0	0
4.33042	0	0	0	0	0	0	0	0	0	0
4.33267	0	0	0	0	0	0	0	0	0	0
4.33491	0	0	0	0	0	0	0	0	0	0
4.33716	0	0	0	0	0	0	0	0	0	0
4.33941	0	0	0	0	0	0	0	0	0	0
4.34165	0	0	0	0	0	0	0	0	0	0
4.3439	0	0	0	0	0	0	0	0	0	0
4.34614	0	0	0	0	0	0	0	0	0	0
4.34839	0	0	0	0	0	0	0	0	0	0
4.35063	0	0	0	0	0	0	0	0	0	0
4.35288	0	0	0	0	0	0	0	0	0	0
4.35512	0	0	0	0	0	0	0	0	0	0
4.35737	0	0	0	0	0	0	0	0	0	0
4.35962	0	0	0	0	0	0	0	0	0	0
4.36186	0	0	0	0	0	0	0	0	0	0
4.36411	0	0	0	0	0	0	0	0	0	0
4.36635	0	0	0	0	0	0	0	0	0	0
4.3686	0	0	0	0	0	0	0	0	0	0
4.37085	0	0	0	0	0	0	0	0	0	0
4.37309	0	0	0	0	0	0	0	0	0	0
4.37534	0	0	0	0	0	0	0	0	0	0
4.37758	0	0	0	0	0	0	0	0	0	0
4.37983	0	0	0	0	0	0	0	0	0	0
4.38207	0	0	0	0	0	0	0	0	0	0
4.38432	0	0	0	0	0	0	0	0	0	0
4.38657	0	0	0	0	0	0	0	0	0	0
4.38881	0	0	0	0	0	0	0	0	0	0
4.39105	0	0	0	0	0	0	0	0	0	0
4.3933	0	0	0	0	0	0	0	0	0	0
4.39555	0	0	0	0	0	0	0	0	0	0
4.39779	0	0	0	0	0	0	0	0	0	0
4.40004	0	0	0	0	0	0	0	0	0	0
4.40228	0	0	0	0	0	0	0	0	0	0
4.40453	0	0	0	0	0	0	0	0	0	0
4.40678	0	0	0	0	0	0	0	0	0	0
4.40902	0	0	0	0	0	0	0	0	0	0
4.41127	0	0	0	0	0	0	0	0	0	0
4.41351	0	0	0	0	0	0	0	0	0	0
4.41576	0	0	0	0	0	0	0	0	0	0
4.418	0	0	0	0	0	0	0	0	0	0
4.42025	0	0	0	0	0	0	0	0	0	0
4.4225	0	0	0	0	0	0	0	0	0	0
4.42474	0	0	0	0	0	0	0	0	0	0
4.42699	0	0	0	0	0	0	0	0	0	0
4.42923	0	0	0	0	0	0	0	0	0	0
4.43148	0	0	0	0	0	0	0	0	0	0
4.43372	0	0	0	0	0	0	0	0	0	0
4.43597	0	0	0	0	0	0	0	0	0	0
4.43821	0	0	0	0	0	0	0	0	0	0
4.44046	0	0	0	0	0	0	0	0	0	0
4.44271	0	0	0	0	0	0	0	0	0	0
4.44495	0	0	0	0	0	0	0	0	0	0
4.4472	0	0	0	0	0	0	0	0	0	0
4.44944	0	0	0	0	0	0	0	0	0	0
4.45169	0	0	0	0	0	0	0	0	0	0
4.45394	0	0	0	0	0	0	0	0	0	0
4.45618	0	0	0	0	0	0	0	0	0	0
4.45843	0	0	0	0	0	0	0	0	0	0
4.46067	0	0	0	0	0	0	0	0	0	0
4.46292	0	0	0	0	0	0	0	0	0	0
4.46516	0	0	0	0	0	0	0	0	0	0
4.46741	0	0	0	0	0	0	0	0	0	0
4.46966	0	0	0	0	0	0	0	0	0	0
4.4719	0	0	0	0	0	0	0	0	0	0
4.47415	0	0	0	0	0	0	0	0	0	0
4.47639	0	0	0	0	0	0	0	0	0	0
4.47864	0	0	0	0	0	0	0	0	0	0
4.48088	0	0	0	0	0	0	0	0	0	0
4.48313	0	0	0	0	0	0	0	0	0	0
4.48538	0	0	0	0	0	0	0	0	0	0
4.48762	0	0	0	0	0	0	0	0	0	0
4.48987	0	0	0	0	0	0	0	0	0	0
4.49211	0	0	0	0	0	0	0	0	0	0
4.49436	0	0	0	0	0	0	0	0	0	0
4.4966	0	0	0	0	0	0	0	0	0	0
4.49885	0	0	0	0	0	0	0	0	0	0
4.5011	0	0	0	0	0	0	0	0	0	0
4.50334	0	0	0	0	0	0	0	0	0	0
4.50559	0	0	0	0	0	0	0	0	0	0
4.50783	0	0	0	0	0	0	0	0	0	0
4.51008	0	0	0	0	0	0	0	0	0	0
4.51232	0	0	0	0	0	0	0	0	0	0
4.51457	0	0	0	0	0	0	0	0	0	0
4.51682	0	0	0	0	0	0	0	0	0	0
4.51906	0	0	0	0	0	0	0	0	0	0
4.52131	0	0	0	0	0	0	0	0	0	0
4.52355	0	0	0	0	0	0	0	0	0	0
4.5258	0	0	0	0	0	0	0	0	0	0
4.52804	0	0	0	0	0	0	0	0	0	0
4.53029	0	0	0	0	0	0	0	0	0	0
4.53254	0	0	0	0	0	0	0	0	0	0
4.53478	0	0	0	0	0	0	0	0	0	0
4.53703	0	0	0	0	0	0	0	0	0	0
4.53927	0	0	0	0	0	0	0	0	0	0
4.54152	0	0	0	0	0	0	0	0	0	0
4.54376	0	0	0	0	0	0	0	0	0	0
4.54601	0	0	0	0	0	0	0	0	0	0
4.54826	0	0	0	0	0	0	0	0	0	0
4.5505	0	0	0	0	0	0	0	0	0	0
4.55275	0	0	0	0	0	0	0	0	0	0
4.55499	0	0	0	0	0	0	0	0	0	0
4.55724	0	0	0	0	0	0	0	0	0	0
4.55949	0	0	0	0	0	0	0	0	0	0
4.56173	0	0	0	0	0	0	0	0	0	0
4.56398	0	0	0	0	0	0	0	0	0	0
4.56622	0	0	0	0	0	0	0	0	0	0
4.56847	0	0	0	0	0	0	0	0	0	0
4.57071	0	0	0	0	0	0	0	0	0	0
4.57296	0	0	0	0	0	0	0	0	0	0
4.5752	0	0	0	0	0	0	0	0	0	0
4.57745	0	0	0	0	0	0	0	0	0	0
4.5797	0	0	0	0	0	0	0	0	0	0
4.58194	0	0	0	0	0	0	0	0	0	0
4.58419	0	0	0	0	0	0	0	0	0	0
4.58643	0	0	0	0	0	0	0	0	0	0
4.58868	0	0	0	0	0	0	0	0	0	0
4.59093	0	0	0	0	0	0	0	0	0	0
4.59317	0	0	0	0	0	0	0	0	0	0
4.59542	0	0	0	0	0	0	0	0	0	0
4.59766	0	0	0	0	0	0	0	0	0	0
4.59991	0	0	0	0	0	0	0	0	0	0
4.60215	0	0	0	0	0	0	0	0	0	0
4.6044	0	0	0	0	0	0	0	0	0	0
4.60664	0	0	0	0	0	0	0	0	0	0
4.60889	0	0	0	0	0	0	0	0	0	0
4.61113	0	0	0	0	0	0	0	0	0	0
4.61338	0	0	0	0	0	0	0	0	0	0
4.61563	0	0	0	0	0	0	0	0	0	0
4.61787	0	0	0	0	0	0	0	0	0	0
4.62012	0	0	0	0	0	0	0	0	0	0
4.62236	0	0	0	0	0	0	0	0	0	0
4.62461	0	0	0	0	0	0	0	0	0	0
4.62686	0	0	0	0	0	0	0	0	0	0
4.6291	0	0	0	0	0	0	0	0	0	0
4.63135	0	0	0	0	0	0	0	0	0	0
4.63359	0	0	0	0	0	0	0	0	0	0
4.63584	0	0	0	0	0	0	0	0	0	0
4.63809	0	0	0	0	0	0	0	0	0	0
4.64033	0	0	0	0	0	0	0	0	0	0
4.64258	0	0	0	0	0	0	0	0	0	0
4.64482	0	0	0	0	0	0	0	0	0	0
4.64707	0	0	0	0	0	0	0	0	0	0
4.64931	0	0	0	0	0	0	0	0	0	0
4.65156	0	0	0	0	0	0	0	0	0	0
4.6538	0	0	0	0	0	0	0	0	0	0
4.65605	0	0	0	0	0	0	0	0	0	0
4.65829	0	0	0	0	0	0	0	0	0	0
4.66054	0	0	0	0	0	0	0	0	0	0
4.66279	0	0	0	0	0	0	0	0	0	0
4.66503	0	0	0	0	0	0	0	0	0	0
4.66728	0	0	0	0	0	0	0	0	0	0
4.66952	0	0	0	0	0	0	0	0	0	0
4.67177	0	0	0	0	0	0	0	0	0	0
4.67402	0	0	0	0	0	0	0	0	0	0
4.67626	0	0	0	0	0	0	0	0	0	0
4.67851	0	0	0	0	0	0	0	0	0	0
4.68075	0	0	0	0	0	0	0	0	0	0
4.683	0	0	0	0	0	0	0	0	0	0
4.68525	0	0	0	0	0	0	0	0	0	0
4.68749	0	0	0	0	0	0	0	0	0	0
4.68974	0	0	0	0	0	0	0	0	0	0
4.69198	0	0	0	0	0	0	0	0	0	0
4.69423	0	0	0	0	0	0	0	0	0	0
4.69647	0	0	0	0	0	0	0	0	0	0
4.69872	0	0	0	0	0	0	0	0	0	0
4.70096	0	0	0	0	0	0	0	0	0	0
4.70321	0	0	0	0	0	0	0	0	0	0
4.70545	0	0	0	0	0	0	0	0	0	0
4.7077	0	0	0	0	0	0	0	0	0	0
4.70995	0	0	0	0	0	0	0	0	0	0
4.71219	0	0	0	0	0	0	0	0	0	0
4.71444	0	0	0	0	0	0	0	0	0	0
4.71668	0	0	0	0	0	0	0	0	0	0
4.71893	0	0	0	0	0	0	0	0	0	0
4.72118	0	0	0	0	0	0	0	0	0	0
4.72342	0	0	0	0	0	0	0	0	0	0
4.72567	0	0	0	0	0	0	0	0	0	0
4.72791	0	0	0	0	0	0	0	0	0	0
4.73016	0	0	0	0	0	0	0	0	0	0
4.7324	0	0	0	0	0	0	0	0	0	0
4.73465	0	0	0	0	0	0	0	0	0	0
4.73689	0	0	0	0	0	0	0	0	0	0
4.73914	0	0	0	0	0	0	0	0	0	0
4.74139	0	0	0	0	0	0	0	0	0	0
4.74363	0	0	0	0	0	0	0	0	0	0
4.74588	0	0	0	0	0	0	0	0	0	0
4.74812	0	0	0	0	0	0	0	0	0	0
4.75037	0	0	0	0	0	0	0	0	0	0
4.75262	0	0	0	0	0	0	0	0	0	0
4.75486	0	0	0	0	0	0	0	0	0	0
4.75711	0	0	0	0	0	0	0	0	0	0
4.75935	0	0	0	0	0	0	0	0	0	0
4.7616	0	0	0	0	0	0	0	0	0	0
4.76384	0	0	0	0	0	0	0	0	0	0
4.76609	0	0	0	0	0	0	0	0	0	0
4.76834	0	0	0	0	0	0	0	0	0	0
4.77058	0	0	0	0	0	0	0	0	0	0
4.77283	0	0	0	0	0	0	0	0	0	0
4.77507	0	0	0	0	0	0	0	0	0	0
4.77732	0	0	0	0	0	0	0	0	0	0
4.77956	0	0	0	0	0	0	0	0	0	0
4.78181	0	0	0	0	0	0	0	0	0	0
4.78406	0	0	0	0	0	0	0	0	0	0
4.7863	0	0	0	0	0	0	0	0	0	0
4.78855	0	0	0	0	0	0	0	0	0	0
4.79079	0	0	0	0	0	0	0	0	0	0
4.79304	0	0	0	0	0	0	0	0	0	0
4.79528	0	0	0	0	0	0	0	0	0	0
4.79753	0	0	0	0	0	0	0	0	0	0
4.79978	0	0	0	0	0	0	0	0	0	0
4.80202	0	0	0	0	0	0	0	0	0	0
4.80427	0	0	0	0	0	0	0	0	0	0
4.80651	0	0	0	0	0	0	0	0	0	0
4.80876	0	0	0	0	0	0	0	0	0	0
4.811	0	0	0	0	0	0	0	0	0	0
4.81325	0	0	0	0	0	0	0	0	0	0
4.8155	0	0	0	0	0	0	0	0	0	0
4.81774	0	0	0	0	0	0	0	0	0	0
4.81999	0	0	0	0	0	0	0	0	0	0
4.82223	0	0	0	0	0	0	0	0	0	0
4.82448	0	0	0	0	0	0	0	0	0	0
4.82672	0	0	0	0	0	0	0	0	0	0
4.82897	0	0	0	0	0	0	0	0	0	0
4.83122	0	0	0	0	0	0	0	0	0	0
4.83346	0	0	0	0	0	0	0	0	0	0
4.83571	0	0	0	0	0	0	0	0	0	0
4.83795	0	0	0	0	0	0	0	0	0	0
4.8402	0	0	0	0	0	0	0	0	0	0
4.84244	0	0	0	0	0	0	0	0	0	0
4.84469	0	0	0	0	0	0	0	0	0	0
4.84694	0	0	0	0	0	0	0	0	0	0
4.84918	0	0	0	0	0	0	0	0	0	0
4.85143	0	0	0	0	0	0	0	0	0	0
4.85367	0	0	0	0	0	0	0	0	0	0
4.85592	0	0	0	0	0	0	0	0	0	0
4.85816	0	0	0	0	0	0	0	0	0	0
4.86041	0	0	0	0	0	0	0	0	0	0
4.86265	0	0	0	0	0	0	0	0	0	0
4.8649	0	0	0	0	0	0	0	0	0	0
4.86715	0	0	0	0	0	0	0	0	0	0
4.86939	0	0	0	0	0	0	0	0	0	0
4.87164	0	0	0	0	0	0	0	0	0	0
4.87388	0	0	0	0	0	0	0	0	0	0
4.87613	0	0	0	0	0	0	0	0	0	0
4.87838	0	0	0	0	0	0	0	0	0	0
4.88062	0	0	0	0	0	0	0	0	0	0
4.88287	0	0	0	0	0	0	333083	0	0	0
4.88511	0	0	0	0	0	0	0	0	0	0
4.88736	0	0	0	0	0	0	0	0	0	0
4.8896	0	0	0	0	0	0	0	0	0	0
4.89185	0	0	0	0	0	0	0	0	0	0
4.8941	0	0	0	0	0	0	0	0	0	0
4.89634	0	0	0	0	0	0	0	0	0	0
4.89859	0	0	0	0	0	0	0	0	0	0
4.90083	0	0	0	0	0	0	0	0	0	0
4.90308	0	0	0	0	0	0	0	0	0	0
4.90532	0	0	0	0	0	0	0	0	0	0
4.90757	0	0	0	0	0	0	0	0	0	0
4.90981	0	0	0	0	0	0	0	0	0	0
4.91206	0	0	0	0	0	0	0	0	0	0
4.91431	0	0	0	0	0	0	0	0	0	0
4.91655	0	0	0	0	0	0	0	0	0	0
4.9188	0	0	0	0	0	0	0	0	0	0
4.92104	0	0	0	0	0	0	0	0	0	0
4.92329	0	0	0	0	0	0	0	0	0	0
4.92553	0	0	0	0	0	0	0	0	0	0
4.92778	0	0	0	0	0	0	0	0	0	0
4.93003	0	0	0	0	0	0	0	0	0	0
4.93227	0	0	0	0	0	0	0	0	0	0
4.93452	0	0	0	0	0	0	0	0	0	0
4.93676	0	0	0	0	0	0	0	0	0	0
4.93901	0	0	0	0	0	0	0	0	0	0
4.94126	0	0	0	0	0	0	0	0	0	0
4.9435	0	0	0	0	0	0	0	0	0	0
4.94575	0	0	0	0	0	0	0	0	0	0
4.94799	0	0	0	0	0	0	0	0	0	0
4.95024	0	0	0	0	0	0	0	0	0	0
4.95248	0	0	0	0	0	0	0	0	0	0
4.95473	0	0	0	0	0	0	0	0	0	0
4.95697	0	0	0	0	0	0	0	0	0	0
4.95922	0	0	0	0	0	0	0	0	0	0
4.96147	0	0	0	0	0	0	0	0	0	0
4.96371	0	0	0	0	0	0	0	0	0	0
4.96596	0	0	0	0	0	0	0	0	0	0
4.9682	0	0	0	0	0	0	0	0	0	0
4.97045	0	0	0	0	0	0	0	0	0	0
4.97269	0	0	0	0	0	0	0	0	0	0
4.97494	0	0	0	0	0	0	0	0	0	0
4.97719	0	0	0	0	0	0	0	0	0	0
4.97943	0	0	0	0	0	0	0	0	0	0
4.98168	0	0	0	0	0	0	0	0	0	0
4.98392	0	0	0	0	0	0	0	0	0	0
4.98617	0	0	0	0	0	0	0	0	0	0
4.98842	0	0	0	0	0	0	0	0	0	0
4.99066	0	0	0	0	0	0	0	0	0	0
4.99291	0	0	0	0	0	0	0	0	0	0
4.99515	0	0	0	0	0	0	0	0	0	0
4.9974	0	0	0	0	0	0	0	0	0	0
4.99964	0	0	0	0	0	0	0	0	0	0
5.00189	0	0	0	0	0	0	0	0	0	0
5.00413	0	0	0	0	0	0	0	0	0	0
5.00638	0	0	0	0	0	0	0	0	0	0
5.00863	0	0	0	0	0	0	0	0	0	0
5.01087	0	0	0	0	0	0	0	0	0	0
5.01312	0	0	0	0	0	0	0	0	0	0
5.01536	0	0	0	0	0	0	0	0	0	0
5.01761	0	0	0	0	0	0	0	0	0	0
5.01985	0	0	0	0	0	0	0	0	0	0
5.0221	0	0	0	0	0	0	0	0	0	0
5.02435	0	0	0	0	0	0	0	0	0	0
5.02659	0	0	0	0	0	0	0	0	0	0
5.02884	0	0	0	0	0	0	0	0	0	0
5.03108	0	0	0	0	0	0	0	0	0	0
5.03333	0	0	0	0	0	0	0	0	0	0
5.03558	0	0	0	0	0	0	0	0	0	0
5.03782	0	0	0	0	0	0	0	0	0	0
5.04007	0	0	0	0	0	0	0	0	0	0
5.04231	0	0	0	0	0	0	0	0	0	0
5.04456	0	0	0	0	0	0	0	0	0	0
5.0468	0	0	0	0	0	0	0	0	0	0
5.04905	0	0	0	0	0	0	0	0	0	0
5.05129	0	0	0	0	0	0	0	0	0	0
5.05354	0	0	0	0	0	0	0	0	0	0
5.05579	0	0	0	0	0	0	0	0	0	0
5.05803	0	0	0	0	0	0	0	0	0	0
5.06028	0	0	0	0	0	0	0	0	0	0
5.06252	0	0	0	0	0	0	0	0	0	0
5.06477	0	0	0	0	0	0	0	0	0	0
5.06701	0	0	0	0	0	0	0	0	0	0
5.06926	0	0	0	0	0	0	0	0	0	0
5.07151	0	0	0	0	0	0	0	0	0	0
5.07375	0	0	0	0	0	0	0	0	0	0
5.076	0	0	0	0	0	0	0	0	0	0
5.07824	0	0	0	0	0	0	0	0	0	0
5.08049	0	0	0	0	0	0	0	0	0	0
5.08273	0	0	0	0	0	0	0	0	0	0
5.08498	0	0	0	0	0	0	0	0	0	0
5.08723	0	0	0	0	0	0	0	0	0	0
5.08947	0	0	0	0	0	0	0	0	0	0
5.09172	0	0	0	0	0	0	0	0	0	0
5.09396	0	0	0	0	0	0	0	0	0	0
5.09621	0	0	0	0	0	0	0	0	0	0
5.09846	0	0	0	0	0	0	0	0	0	0
5.1007	0	0	0	0	0	0	0	0	0	0
5.10295	0	0	0	0	0	0	0	0	0	0
5.10519	0	0	0	0	0	0	0	0	0	0
5.10744	0	0	0	0	0	0	0	0	0	0
5.10968	0	0	0	0	0	0	0	0	0	0
5.11193	0	0	0	0	0	0	0	0	0	0
5.11418	0	0	0	0	0	0	119923	0	0	0
5.11642	0	0	0	0	0	0	0	0	0	0
5.11867	0	0	0	0	0	0	0	0	0	0
5.12091	0	0	0	0	0	0	0	0	0	0
5.12316	0	0	0	0	0	0	0	0	0	0
5.1254	0	0	0	0	0	0	211980	0	0	0
5.12765	0	0	0	0	0	0	0	0	0	0
5.12989	0	0	0	0	0	0	211762	0	0	0
5.13214	0	0	0	0	0	0	0	0	0	0
5.13439	0	0	0	0	0	0	0	0	0	0
5.13663	0	0	0	0	0	0	0	0	0	0
5.13888	0	0	0	0	0	0	0	0	0	0
5.14112	0	0	0	0	0	0	0	0	0	0
5.14337	0	0	0	0	0	0	0	0	0	0
5.14562	0	0	0	0	0	0	0	0	0	0
5.14786	0	0	0	0	0	0	0	0	0	0
5.15011	0	0	0	0	0	0	0	0	0	0
5.15235	0	0	0	0	0	0	0	0	0	0
5.1546	0	0	0	0	0	0	0	0	0	0
5.15684	0	0	0	0	0	0	0	0	0	0
5.15909	0	0	0	0	0	0	0	0	0	0
5.16134	0	0	0	0	0	0	0	0	0	0
5.16358	0	0	0	0	0	0	0	0	0	0
5.16583	0	0	0	0	0	0	0	0	0	0
5.16807	0	0	0	0	0	0	0	0	0	0
5.17032	0	0	0	0	0	0	0	0	0	0
5.17256	0	0	0	0	0	0	0	0	0	0
5.17481	0	0	0	0	0	0	0	0	0	0
5.17705	0	0	0	0	0	0	0	0	0	0
5.1793	0	0	0	0	0	0	0	0	0	0
5.18155	0	0	0	0	0	0	0	0	0	0
5.18379	0	0	0	0	0	0	0	0	0	0
5.18604	0	0	0	0	0	0	0	0	0	0
5.18828	0	0	0	0	0	0	0	0	0	0
5.19053	0	0	0	0	0	0	0	0	0	0
5.19278	0	0	0	0	0	0	0	0	0	0
5.19502	0	0	0	0	0	0	0	0	0	0
5.19727	0	0	0	0	0	0	0	0	0	0
5.19951	0	0	0	0	0	0	0	0	0	0
5.20176	0	0	0	0	0	0	0	0	0	0
5.204	0	0	0	0	0	0	0	0	0	0
5.20625	0	0	0	0	0	0	0	0	0	0
5.2085	0	0	0	0	0	0	0	0	0	0
5.21074	0	0	0	0	0	0	0	0	0	0
5.21298	0	0	0	0	0	0	0	0	0	0
5.21523	0	0	0	0	0	0	0	0	0	0
5.21748	0	0	0	0	0	0	0	0	0	0
5.21972	0	0	0	0	0	0	0	0	0	0
5.22197	0	0	0	0	0	0	0	0	0	0
5.22421	0	0	0	0	0	0	0	0	0	0
5.22646	0	0	0	0	0	0	0	0	0	0
5.22871	0	0	0	0	0	0	0	0	0	0
5.23095	0	0	0	0	0	0	0	0	0	0
5.2332	0	0	0	0	0	0	0	0	0	0
5.23544	0	0	0	0	0	0	0	0	0	0
5.23769	0	0	0	0	0	0	0	0	0	0
5.23994	0	0	0	0	0	0	0	0	0	0
5.24218	0	0	0	0	0	0	0	0	0	0
5.24443	0	0	0	0	0	0	0	0	0	0
5.24667	0	0	0	0	0	0	0	0	0	0
5.24892	0	0	0	0	0	0	0	0	0	0
5.25116	0	0	0	0	0	0	0	0	0	0
5.25341	0	0	0	0	0	0	0	0	0	0
5.25566	0	0	0	0	0	0	0	0	0	0
5.2579	0	0	0	0	0	0	196381	0	0	0
5.26014	0	0	0	0	0	0	170130	0	0	0
5.26239	0	0	0	0	0	0	323950	0	0	0
5.26464	0	0	0	0	0	0	0	0	0	0
5.26688	0	0	0	0	0	0	268478	0	0	0
5.26913	0	0	0	0	0	0	257236	0	0	0
5.27137	0	0	0	0	0	0	0	0	0	0
5.27362	0	0	0	0	0	0	259888	0	0	0
5.27587	0	0	0	0	0	0	0	0	0	0
5.27811	0	0	0	0	0	0	0	0	0	0
5.28036	0	0	0	0	0	0	0	0	0	0
5.2826	0	0	0	0	0	0	0	0	0	0
5.28485	0	0	0	0	0	0	0	0	0	0
5.28709	0	0	0	0	0	0	0	0	0	0
5.28934	0	0	0	0	0	0	0	0	0	0
5.29159	0	0	0	0	0	0	0	0	0	0
5.29383	0	0	0	0	0	0	0	0	0	0
5.29608	0	0	0	0	0	0	0	0	0	0
5.29832	0	0	0	0	0	0	0	0	0	0
5.30057	0	0	0	0	0	0	0	0	0	0
5.30281	0	0	0	0	0	0	0	0	0	0
5.30506	0	0	0	0	0	0	0	0	0	0
5.30731	0	0	0	0	0	0	0	0	0	0
5.30955	0	0	0	0	0	0	0	0	0	0
5.3118	0	0	0	0	0	0	0	0	0	0
5.31404	0	0	0	0	0	0	0	0	0	0
5.31629	0	0	0	0	0	0	0	0	0	0
5.31853	0	0	0	0	0	0	0	0	0	0
5.32078	0	0	0	0	0	0	0	0	0	0
5.32303	0	0	0	0	0	0	0	0	0	0
5.32527	0	0	0	0	0	0	0	0	0	0
5.32752	0	0	0	0	0	0	0	0	0	0
5.32976	0	0	0	0	0	0	0	0	0	0
5.33201	0	0	0	0	0	0	0	0	0	0
5.33425	0	0	0	0	0	0	0	0	0	0
5.3365	0	0	0	0	0	0	0	0	0	0
5.33875	0	0	0	0	0	0	0	0	0	0
5.34099	0	0	0	0	0	0	0	0	0	0
5.34324	0	0	0	0	0	0	0	0	0	0
5.34548	0	0	0	0	0	0	0	0	0	0
5.34773	0	0	0	0	0	0	0	0	0	0
5.34997	0	0	0	0	0	0	0	0	0	0
5.35222	0	0	0	0	0	0	0	0	0	0
5.35447	0	0	0	0	0	0	0	0	0	0
5.35671	0	0	0	0	0	0	0	0	0	0
5.35896	0	0	0	0	0	0	0	0	0	0
5.3612	0	0	0	0	0	0	0	0	0	0
5.36345	0	0	0	0	0	0	0	0	0	0
5.36569	0	0	0	0	0	0	0	0	0	0
5.36794	0	0	0	0	0	0	0	0	0	0
5.37019	0	0	0	0	0	0	0	0	0	0
5.37243	0	0	0	0	0	0	0	0	0	0
5.37468	0	0	0	0	0	0	0	0	0	0
5.37692	0	0	0	0	0	0	0	0	0	0
5.37917	0	0	0	0	0	0	0	0	0	0
5.38141	0	0	0	0	0	0	0	0	0	0
5.38366	0	0	0	0	0	0	0	0	0	0
5.38591	0	0	0	0	0	0	0	0	0	0
5.38815	0	0	0	0	0	0	0	0	0	0
5.3904	0	0	0	0	0	0	0	0	0	0
5.39264	0	0	0	0	0	0	0	0	0	0
5.39489	0	0	0	0	0	0	0	0	0	0
5.39713	0	0	0	0	0	0	0	0	0	0
5.39938	0	0	0	0	0	0	0	0	0	0
5.40163	0	0	0	0	0	0	0	0	0	0
5.40387	0	0	0	0	0	0	0	0	0	0
5.40612	0	0	0	0	0	0	0	0	0	0
5.40836	0	0	0	0	0	0	0	0	0	0
5.41061	0	0	0	0	0	0	0	0	0	0
5.41286	0	0	0	0	0	0	0	0	0	0
5.4151	0	0	0	0	0	0	0	0	0	0
5.41735	0	0	0	0	0	0	0	0	0	0
5.41959	0	0	0	0	0	0	0	0	0	0
5.42184	0	0	0	0	0	0	0	0	0	0
5.42408	0	0	0	0	0	0	0	0	0	0
5.42633	0	0	0	0	0	0	0	0	0	0
5.42858	0	0	0	0	0	0	0	0	0	0
5.43082	0	0	0	0	0	0	0	0	0	0
5.43307	0	0	0	0	0	0	0	0	0	0
5.43531	0	0	0	0	0	0	0	0	0	0
5.43756	0	0	0	0	0	0	0	0	0	0
5.4398	0	0	0	0	0	0	0	0	0	0
5.44205	0	0	0	0	0	0	0	0	0	0
5.44429	0	0	0	0	0	0	0	0	0	0
5.44654	0	0	0	0	0	0	0	0	0	0
5.44879	0	0	0	0	0	0	0	0	0	0
5.45103	0	0	0	0	0	0	0	0	0	0
5.45328	0	0	0	0	0	0	0	0	0	0
5.45552	0	0	0	0	0	0	0	0	0	0
5.45777	0	0	0	0	0	0	0	0	0	0
5.46002	0	0	0	0	0	0	0	0	0	0
5.46226	0	0	0	0	0	0	0	0	0	0
5.46451	0	0	0	0	0	0	0	0	0	0
5.46675	0	0	0	0	0	0	0	0	0	0
5.469	0	0	0	0	0	0	0	0	0	0
5.47124	0	0	0	0	0	0	0	0	0	0
5.47349	0	0	0	0	0	0	0	0	0	0
5.47574	0	0	0	0	0	0	0	0	0	0
5.47798	0	0	0	0	0	0	0	0	0	0
5.48022	0	0	0	0	0	0	0	0	0	0
5.48247	0	0	0	0	0	0	0	0	0	0
5.48472	0	0	0	0	0	0	0	0	0	0
5.48696	0	0	0	0	0	0	0	0	0	0
5.48921	0	0	0	0	0	0	0	0	0	0
5.49145	0	0	0	0	0	0	0	0	0	0
5.4937	0	0	0	0	0	0	0	0	0	0
5.49595	0	0	0	0	0	0	0	0	0	0
5.49819	0	0	0	0	0	0	0	0	0	0
5.50044	0	0	0	0	0	0	0	0	0	0
5.50268	0	0	0	0	0	0	0	0	0	0
5.50493	0	0	0	0	0	0	0	0	0	0
5.50718	0	0	0	0	0	0	0	0	0	0
5.50942	0	0	0	0	0	0	0	0	0	0
5.51167	0	0	0	0	0	0	0	0	0	0
5.51391	0	0	0	0	0	0	0	0	0	0
5.51616	0	0	0	0	0	0	0	0	0	0
5.5184	0	0	0	0	0	0	0	0	0	0
5.52065	0	0	0	0	0	0	0	0	0	0
5.52289	0	0	0	0	0	0	0	0	0	0
5.52514	0	0	0	0	0	0	0	0	0	0
5.52738	0	0	0	0	0	0	0	0	0	0
5.52963	0	0	0	0	0	0	0	0	0	0
5.53188	0	0	0	0	0	0	0	0	0	0
5.53412	0	0	0	0	0	0	0	0	0	0
5.53637	0	0	0	0	0	0	0	0	0	0
5.53861	0	0	0	0	0	0	0	0	0	0
5.54086	0	0	0	0	0	0	0	0	0	0
5.54311	0	0	0	0	0	0	0	0	0	0
5.54535	0	0	0	0	0	0	0	0	0	0
5.5476	0	0	0	0	0	0	0	0	0	0
5.54984	0	0	0	0	0	0	0	0	0	0
5.55209	0	0	0	0	0	0	0	0	0	0
5.55434	0	0	0	0	0	0	0	0	0	0
5.55658	0	0	0	0	0	0	0	0	0	0
5.55883	0	0	0	0	0	0	0	0	0	0
5.56107	0	0	0	0	0	0	0	0	0	0
5.56332	0	0	0	0	0	0	0	0	0	0
5.56556	0	0	0	0	0	0	0	0	0	0
5.56781	0	0	0	0	0	0	0	0	0	0
5.57005	0	0	0	0	0	0	0	0	0	0
5.5723	0	0	0	0	0	0	0	0	0	0
5.57454	0	0	0	0	0	0	0	0	0	0
5.57679	0	0	0	0	0	0	0	0	0	0
5.57904	0	0	0	0	0	0	0	0	0	0
5.58128	0	0	0	0	0	0	0	0	0	0
5.58353	0	0	0	0	0	0	0	0	0	0
5.58577	0	0	0	0	0	0	0	0	0	0
5.58802	0	0	0	0	0	0	0	0	0	0
5.59027	0	0	0	0	0	0	0	0	0	0
5.59251	0	0	0	0	0	0	0	0	0	0
5.59476	0	0	0	0	0	0	0	0	0	0
5.597	0	0	0	0	0	0	0	0	0	0
5.59925	0	0	0	0	0	0	0	0	0	0
5.60149	0	0	0	0	0	0	0	0	0	0
5.60374	0	0	0	0	0	0	0	0	0	0
5.60599	0	0	0	0	0	0	0	0	0	0
5.60823	0	0	0	0	0	0	0	0	0	0
5.61048	0	0	0	0	0	0	0	0	0	0
5.61272	0	0	0	0	0	0	0	0	0	0
5.61497	0	0	0	0	0	0	0	0	0	0
5.61721	0	0	0	0	0	0	0	0	0	0
5.61946	0	0	0	0	0	0	0	0	0	0
5.62171	0	0	0	0	0	0	0	0	0	0
5.62395	0	0	0	0	0	0	0	0	0	0
5.6262	0	0	0	0	0	0	0	0	0	0
5.62844	0	0	0	0	0	0	0	0	0	0
5.63069	0	0	0	0	0	0	0	0	0	0
5.63293	0	0	0	0	0	0	0	0	0	0
5.63518	0	0	0	0	0	0	0	0	0	0
5.63743	0	0	0	0	0	0	0	0	0	0
5.63967	0	0	0	0	0	0	0	0	0	0
5.64192	0	0	0	0	0	0	0	0	0	0
5.64416	0	0	0	0	0	0	0	0	0	0
5.64641	0	0	0	0	0	0	0	0	0	0
5.64865	0	0	0	0	0	0	0	0	0	0
5.6509	0	0	0	0	0	0	0	0	0	0
5.65315	0	0	0	0	0	0	0	0	0	0
5.65539	0	0	0	0	0	0	0	0	0	0
5.65764	0	0	0	0	0	0	0	0	0	0
5.65988	0	0	0	0	0	0	0	0	0	0
5.66213	0	0	0	0	0	0	0	0	0	0
5.66437	0	0	0	0	0	0	0	0	0	0
5.66662	0	0	0	0	0	0	0	0	0	0
5.66887	0	0	0	0	0	0	0	0	0	0
5.67111	0	0	0	0	0	0	0	0	0	0
5.67336	0	0	0	0	0	0	0	0	0	0
5.6756	0	0	0	0	0	0	0	0	0	0
5.67785	0	0	0	0	0	0	0	0	0	0
5.68009	0	0	0	0	0	0	0	0	0	0
5.68234	0	0	0	0	0	0	0	0	0	0
5.68459	0	0	0	0	0	0	0	0	0	0
5.68683	0	0	0	0	0	0	0	0	0	0
5.68908	0	0	0	0	0	0	0	0	0	0
5.69132	0	0	0	0	0	0	0	0	0	0
5.69357	0	0	0	0	0	0	0	0	0	0
5.69581	0	0	0	0	0	0	0	0	0	0
5.69806	0	0	0	0	0	0	0	0	0	0
5.70031	0	0	0	0	0	0	0	0	0	0
5.70255	0	0	0	0	0	0	0	0	0	0
5.7048	0	0	0	0	0	0	0	0	0	0
5.70704	0	0	0	0	0	0	0	0	0	0
5.70929	0	0	0	0	0	0	0	0	0	0
5.71153	0	0	0	0	0	0	0	0	0	0
5.71378	0	0	0	0	0	0	0	0	0	0
5.71603	0	0	0	0	0	0	0	0	0	0
5.71827	0	0	0	0	0	0	0	0	0	0
5.72052	0	0	0	0	0	0	0	0	0	0
5.72276	0	0	0	0	0	0	0	0	0	0
5.72501	0	0	0	0	0	0	0	0	0	0
5.72726	0	0	0	0	0	0	0	0	0	0
5.7295	0	0	0	0	0	0	0	0	0	0
5.73175	0	0	0	0	0	0	0	0	0	0
5.73399	0	0	0	0	0	0	0	0	0	0
5.73624	0	0	0	0	0	0	0	0	0	0
5.73848	0	0	0	0	0	0	0	0	0	0
5.74073	0	0	0	0	0	0	0	0	0	0
5.74297	0	0	0	0	0	0	0	0	0	0
5.74522	0	0	0	0	0	0	0	0	0	0
5.74747	0	0	0	0	0	0	0	0	0	0
5.74971	0	0	0	0	0	0	0	0	0	0
5.75196	0	0	0	0	0	0	0	0	0	0
5.7542	0	0	0	0	0	0	0	0	0	0
5.75645	0	0	0	0	0	0	0	0	0	0
5.75869	0	0	0	0	0	0	0	0	0	0
5.76094	0	0	0	0	0	0	0	0	0	0
5.76319	0	0	0	0	0	0	0	0	0	0
5.76543	0	0	0	0	0	0	0	0	0	0
5.76768	0	0	0	0	0	0	0	0	0	0
5.76992	0	0	0	0	0	0	0	0	0	0
5.77217	0	0	0	0	0	0	0	0	0	0
5.77442	0	0	0	0	0	0	0	0	0	0
5.77666	0	0	0	0	0	0	0	0	0	0
5.77891	0	0	0	0	0	0	0	0	0	0
5.78115	0	0	0	0	0	0	0	0	0	0
5.7834	0	0	0	0	0	0	0	0	0	0
5.78564	0	0	0	0	0	0	0	0	0	0
5.78789	0	0	0	0	0	0	0	0	0	0
5.79013	0	0	0	0	0	0	0	0	0	0
5.79238	0	0	0	0	0	0	0	0	0	0
5.79462	0	0	0	0	0	0	0	0	0	0
5.79687	0	0	0	0	0	0	0	0	0	0
5.79912	0	0	0	0	0	0	0	0	0	0
5.80136	0	0	0	0	0	0	0	0	0	0
5.80361	0	0	0	0	0	0	0	0	0	0
5.80585	0	0	0	0	0	0	0	0	0	0
[truncated: 667 more rows]
