# Supplementary material for: Inducing novel endosymbioses by implanting bacteria in fungi
Source: Nature. 2024 Oct 2;635(8038):415–22. doi: 10.1038/s41586-024-08010-x (PMC11560845; doi:10.1038/s41586-024-08010-x)
Supplement: Supplementary file 15 — Source Data Fig. 4 [file 41586_2024_8010_MOESM15_ESM.xlsx]

## Sheet: 4a
FAnc/BAnc	FAnc/BEvo	FEvo/BAnc
6.25	56.25	94.1
71.18	52.43	89.24
19.79	88.89	81.25
59.72
FAnc/BAnc	Day 1 [/96] Neg	Day 1 [/96] Pos 1	Day 1 [/96] Pos 2	Day 1 [/96] Pos 3	Day 1 [/96] Pos 4	Day 1 [/96] Pos 5	Day 2 [/96] Neg	Day 2 [/96] Pos 1	Day 2 [/96] Pos 2	Day 2 [/96] Pos 3	Day 2 [/96] Pos 4	Day 2 [/96] Pos 5	Day 1 [%] Neg	Day 1 [%] Pos 1	Day 1 [%] Pos 2	Day 1 [%] Pos 3	Day 1 [%] Pos 4	Day 1 [%] Pos 5	Day 2 [%] Neg	Day 2 [%] Pos 1	Day 2 [%] Pos 2	Day 2 [%] Pos 3	Day 2 [%] Pos 4	Day 2 [%] Pos 5	Day 2 [%] Avg Neg	Day 2 [%] Avg Pos
(adaptive Evolution) (Inj4)	50	6	1	5	4	6	60	8	4	6	5	7	52.0833	6.25	1.04167	5.20833	4.16667	6.25	62.5	8.33333	4.16667	6.25	5.20833	7.29167	62.5	6.25
Repetition 1 (Inj8)	43	64	61	63			50	70	69	66			44.7917	66.6667	63.5417	65.625			52.0833	72.9167	71.875	68.75			52.0833	71.1806
Repetition 2 (Inj9)	84	18	21	25			84	26	31	38			87.5	18.75	21.875	26.0417			87.5	27.0833	32.2917	39.5833			87.5	19.7917
Repetition 3 (Inj10)	71	44	39	51			78	59	53	60			73.9583	45.8333	40.625	53.125			81.25	61.4583	55.2083	62.5			81.25	59.7222
Fanc/BEvo
Repetition 1 (RInj1)	80	51	34	41			81	61	45	56			83.3333	53.125	35.4167	42.7083			84.375	63.5417	46.875	58.3333			84.375	56.25
Repetition 2 (RInj2)	71	34	49	46			74	41	59	51			73.9583	35.4167	51.0417	47.9167			77.0833	42.7083	61.4583	53.125			77.0833	52.4306
Repetition 3 (RInj3)	80	79	84	76			86	87	86	83			83.3333	82.2917	87.5	79.1667			89.5833	90.625	89.5833	86.4583			89.5833	88.8889
FEvo/BAnc
Repetition 1 (TInj1)	51	87	85	89			51	88	90	93			53.125	90.625	88.5417	92.7083			53.125	91.6667	93.75	96.875			53.125	94.0972
Repetition 2 (TInj3)	58	84	86	82			58	85	87	85			60.4167	87.5	89.5833	85.4167			60.4167	88.5417	90.625	88.5417			60.4167	89.2361
Repetition 3 (TInj4)	70	71	82	76			70	73	85	76			72.9167	73.9583	85.4167	79.1667			72.9167	76.0417	88.5417	79.1667			72.9167	81.25

## Sheet: 4c
FAnc/BAnc Low	Evolved Low	FAnc/BAnc Med	Evolved Med	FAnc/BAnc High	Evolved High
2983	404	5294	854	7572	3835
2238	151	5346	1032	6105	3529
2278	476	4325	1068	6247	9613
3318	382	5420	1738	7367	5657
3250	393	5202	819	13535	2915
3167	426	5188	1560	7661	4007
3021	560	5769	1406	7188	4072
3487	288	5311	1585	6404	2916
3638	469	5933	1103	6415	2564
3020	364	4849	901	7688	2947

## Sheet: 4d
FAnc/BAnc Low	Evolved Low	FAnc/BAnc Med	Evolved Med	FAnc/BAnc High	Evolved High
66.67	96.88	19.79	96.88	8.33	80.21
29.17	41.67	4.17	66.67	2.08	34.38
62.5	65.63	7.29	63.54	4.17	40.63
FAnc/BAnc		Day 1 [/96] High	Day 1 [/96] Mid	Day 1 [/96] Low			Day 2 [/96] High	Day 2 [/96] Mid	Day 2 [/96] Low			Day 1 [%] High	Day 1 [%] Mid	Day 1 [%] Low			Day 2 [%] High	Day 2 [%] Mid	Day 2 [%] Low
Rep1		7	16	62			8	19	64			7.29167	16.6667	64.5833			8.33333	19.7917	66.6667
Rep2		2	3	26			2	4	28			2.08333	3.125	27.0833			2.08333	4.16667	29.1667
Rep3		3	5	57			4	7	60			3.125	5.20833	59.375			4.16667	7.29167	62.5
FEvo/BEvo		Day 1 [/96] High	Day 1 [/96] Mid	Day 1 [/96] Low			Day 2 [/96] High	Day 2 [/96] Mid	Day 2 [/96] Low			Day 1 [%] High	Day 1 [%] Mid	Day 1 [%] Low			Day 2 [%] High	Day 2 [%] Mid	Day 2 [%] Low
Rep1		70	92	93			77	93	93			72.9167	95.8333	96.875			80.2083	96.875	96.875
Rep2		26	61	39			33	64	40			27.0833	63.5417	40.625			34.375	66.6667	41.6667
Rep3		29	61	62			39	61	63			30.2083	63.5417	64.5833			40.625	63.5417	65.625
FEvo/BAnc		Day 1 [/96] High	Day 1 [/96] Mid	Day 1 [/96] Low			Day 2 [/96] High	Day 2 [/96] Mid	Day 2 [/96] Low			Day 1 [%] High	Day 1 [%] Mid	Day 1 [%] Low			Day 2 [%] High	Day 2 [%] Mid	Day 2 [%] Low
Rep1		87	87	84			87	87	84			90.625	90.625	87.5			90.625	90.625	87.5
Rep2		88	86	85			88	86	86			91.6667	89.5833	88.5417			91.6667	89.5833	89.5833
Rep3		88	84	88			88	84	88			91.6667	87.5	91.6667			91.6667	87.5	91.6667
