# Supplementary material for: Inducing novel endosymbioses by implanting bacteria in fungi
Source: Nature. 2024 Oct 2;635(8038):415–22. doi: 10.1038/s41586-024-08010-x (PMC11560845; doi:10.1038/s41586-024-08010-x)
Supplement: Supplementary file 16 — Source Data Fig. 5 [file 41586_2024_8010_MOESM16_ESM.xlsx]

## Sheet: 5a
Round	3797 del**	31173 C->T	31182 A->T	2573018 A->G	Fitness L4
1	0	0	0	0	0.000625
2	0.073	0.222	0.216	0.179	8.93781
3	0.067	0	0	0.125	0.0413194
4	0.038	0.053	0.048	0.045	0.175
5	0.064	0.174	0.167	0.147	0.225312
6	0.147	0.212	0.219	0.048	2.92292
7					8.65
8	0.556	0.429	0.444	0.529	17.7184
9	0.684	0.946	0.886	0.583	21.5079
10	0.696	0.955	0.953	0.917	25.2824
0	R1L0	contig_66	2573018	34	0	0	34	0	0	0	0	ggggggGgGGGGgGgGgGgGGGgGGGggGGgGgg
0	R7L1	contig_66	2573018	23	0	0	23	0	0	0	0	g$gggGggGgGggGGgGGGgggGG
0	R7L2	contig_66	2573018	15	0	0	15	0	0	0	0	gGGGGGGGgGGgGGg
0	R7L3	contig_66	2573018	42	0	0	42	0	0	0	0	ggGggggGggggGGGgGggGgGGgGggGGGgGGgGggGggg^]G
0	R7L5	contig_66	2573018	29	0	0	29	0	0	0	0	g$gGGGGgggggGGGGGgggggggGGGgGg
0	R7L6	contig_66	2573018	13	0	0	13	0	0	0	0	GGGGGGGggggg^]G
0	R7L7	contig_66	2573018	18	0	0	18	0	0	0	0	GGggGggGggGggggGgG
0	R7L8	contig_66	2573018	21	0	0	21	0	0	0	0	GGGGgGgGgGgggGGGGGGGG
0	R7L9	contig_66	2573018	20	0	0	20	0	0	0	0	G$GGgGGgGGgGgGGGgggG^]G
0	R7L10	contig_66	2573018	20	0	0	20	0	0	0	0	gGgGgGggGGGggGggGGGg
0	R2L4	contig_66	2573018	28	5	0	23	0	0	0	0	gGgGGGGgGgGgGggGaGAAGGGgGAA^]G
0	R3L4	contig_66	2573018	8	1	0	7	0	0	0	0	gGggaGGG
0	R4L4	contig_66	2573018	22	1	0	21	0	0	0	0	ggggGggggGGgGggggAGGgg
0	R5L4	contig_66	2573018	34	5	0	29	0	0	0	0	GGggggGgggggGgGgGggGaggGgggagaaagG
0	R6L4	contig_66	2573018	21	1	0	20	0	0	0	0	GgGGggGgggGggGGGGGgGa
0	R8L4	contig_66	2573018	17	9	0	8	0	0	0	0	GggGaAAaAAgagGgaa
0	R9L4	contig_66	2573018	24	14	0	10	0	0	0	0	GggGGgGgGAAAAAAAaaaAgAaA
0	R10L4	contig_66	2573018	12	11	0	1	0	0	0	0	AAGaAaAaAaa^]a
0	R10L2	contig_66	2573018	46	0	0	46	0	0	0	0	g$GggGGGgGgGggGggGGGGggggGGGGgggGggGggggggGGG^]G^]g
0	R10L7	contig_66	2573018	36	0	0	36	0	0	0	0	gggggGGgGggGgGgggGggGggGgGGGgGGgggGg
0	R10LP	contig_66	2573018	61	0	0	61	0	0	0	0	gGgggGgGGggGGggggggGgGGgggGgGGGggGggGGgggGggGGgGGGGGggggGgGgg
0	TINJ1	contig_66	2573018	12	12	0	0	0	0	0	0	aaAaaAAAaaAa
0	TINJ3	contig_66	2573018	28	5	0	23	0	0	0	0	gGGGggGgGgGGGgGgAAggAaGggGAG
0	TINJ4	contig_66	2573018	14	14	0	0	0	0	0	0	AaaAAaaAaaAaaA
0	R1L0	contig_99	31173	48	0	0	0	48	0	0	0	ttTttTttTtttTTtTtTtTTtttTTTtttTtTTTtTtTttTtTTtT^?T
0	R7L1	contig_99	31173	40	0	0	0	40	0	0	0	tttttttttttTttTTTttTttTTtTtttTtTttTttTtT
0	R7L2	contig_99	31173	26	0	0	0	26	0	0	0	TtttttTTtTtttTtttTtTTtTttT
0	R7L3	contig_99	31173	64	0	0	0	64	0	0	0	ttttttTTttTTtTTTtttttttTTTTtTtTTTtTTtttTTTTTtTTtTtTttTTtTTTTtTtt
0	R7L5	contig_99	31173	23	0	0	0	23	0	0	0	tTTTtTttTTTTttTTTtttttT
0	R7L6	contig_99	31173	33	0	0	0	33	0	0	0	ttTttTTTTtTTTTtTTTtTTTtttTttTtTTt
0	R7L7	contig_99	31173	26	0	0	0	26	0	0	0	TtTttTTtTtttTtTTTttTTtTttt
0	R7L8	contig_99	31173	32	0	0	0	32	0	0	0	T$tttTttttttTtTTtttttttTTTtttTtTT
0	R7L9	contig_99	31173	45	0	0	0	45	0	0	0	TtTTtttTttTtTtTtTTtTTTTTTtTtTTTttttTTTTtttTtT
0	R7L10	contig_99	31173	30	0	0	0	30	0	0	0	TttttttTtTtttttTtTtTtTttttTttt
0	R2L4	contig_99	31173	36	0	8	0	28	0	0	0	TTtcTcTtcCttTttCTTtCTTTTtttTTTctctTT
0	R3L4	contig_99	31173	16	0	0	0	16	0	0	0	TtTttTTttttTTtTt
0	R4L4	contig_99	31173	19	0	1	0	18	0	0	0	tcttTtttTttTTTtTttt
0	R5L4	contig_99	31173	46	0	8	0	38	0	0	0	tcTtCtctttCtcttTtTcttCttTTtTTTtttTttTTTttctttT
0	R6L4	contig_99	31173	33	0	7	0	26	0	0	0	tTtTTcTttTtTtttttTcttcTTTCttcTct^Ic
0	R8L4	contig_99	31173	28	0	12	0	16	0	0	0	tCCctTccCTtTCctTcTTTCTTTTTcc
0	R9L4	contig_99	31173	37	0	35	0	2	0	0	0	ccCCCCccCCCcCCCccCCCCCcCCcCtcCcccccct
0	R10L4	contig_99	31173	44	0	42	0	2	0	0	0	CCcCccccccCcCCcCCcTcCcCcCcCCCccccccCcCccctcc
0	R10L2	contig_99	31173	52	0	0	0	52	0	0	0	ttttTTtTttTtTTTtTTtttttTttttTTTttTTTTTttttTtTTtttttT
0	R10L7	contig_99	31173	31	0	0	0	31	0	0	0	tttTTtttTTtTTtttTTtTtTTtTtttttt
0	R10LP	contig_99	31173	45	0	0	0	45	0	0	0	TtttttTTtTtTTTttTTtttttTtTtTttTTTttTtttTTTTTt
0	TINJ1	contig_99	31173	33	0	32	0	1	0	0	0	ccccCccccCCCCCCccCcccTccccccccCcc
0	TINJ3	contig_99	31173	32	0	10	0	22	0	0	0	ttCTcctctTCccTttTtTtCTTTTTttcTTc
0	TINJ4	contig_99	31173	22	0	22	0	0	0	0	0	c$ccCccccCcCCCCCccccccc
0	R1L0	contig_99	31182	48	0	0	0	48	0	0	0	TttTttTtttTTtTtTtTTtttTTTtttTtTTTtTtTttTtTTtTTTT
0	R7L1	contig_99	31182	42	0	0	0	42	0	0	0	tttttttttTttTTTttTttTTtTtttTtTttTttTtTttT^4t
0	R7L2	contig_99	31182	28	0	0	0	28	0	0	0	ttttTTtTtttTtttTtTTtTttTTTT^It
0	R7L3	contig_99	31182	63	0	0	0	63	0	0	0	ttttTTttTTtTTTtttttttTTTTtTtTTTtTTtttTTTTTtTTTtTttTTtTTTTtTttTT
0	R7L5	contig_99	31182	24	0	0	0	24	0	0	0	tTTTtTttTTTTttTTTtttttTt
0	R7L6	contig_99	31182	31	0	0	0	31	0	0	0	ttTTTTtTTTtTTTtTTTtttTttTtTTtTt
0	R7L7	contig_99	31182	25	0	0	0	25	0	0	0	TttTTtTtttTtTTTttTTtTtttT
0	R7L8	contig_99	31182	31	0	0	0	31	0	0	0	tTttttttTtTTtttttttTTTtttTtTTt^$T
0	R7L9	contig_99	31182	44	0	0	0	44	0	0	0	TtttTttTtTtTtTTtTTTTTTtTtTTTttttTTTTttttTtTt
0	R7L10	contig_99	31182	28	0	0	0	28	0	0	0	tttTtTtttttTtTtTtTttttTttttt
0	R2L4	contig_99	31182	37	8	0	0	29	0	0	0	TtaTaTtaAttTttATTtATTTTtttTTTatatTTTt
0	R3L4	contig_99	31182	17	0	0	0	17	0	0	0	TtTttTTttttTTtTtT
0	R4L4	contig_99	31182	21	1	0	0	20	0	0	0	tattTtttTttTTTtTtttT^"T
0	R5L4	contig_99	31182	48	8	0	0	40	0	0	0	aTtAtatttAtattTtTattAttTTtTTTtttTttTTTttatttTtT^It
0	R6L4	contig_99	31182	32	7	0	0	25	0	0	0	TtTTaTttTttttttTattaTTTAttaTatat
0	R8L4	contig_99	31182	27	12	0	0	15	0	0	0	a$tTaaATtTAatTaTTaTATTTTTaaa
0	R9L4	contig_99	31182	35	31	0	0	4	0	0	0	AAaaAAAaAAAaaAAAAAaAAaAtaAaaaaaatt^"T
0	R10L4	contig_99	31182	43	41	0	0	2	0	0	0	AaaaaaaAaAAaAAaaTaAaAaAaAAAaaaaaaAaAaaaataa
0	R10L2	contig_99	31182	50	0	0	0	50	0	0	0	TtTttTtTTTtTTtttttttttTTTttTTTTTttttTtTTtttttTtttT
0	R10L7	contig_99	31182	28	0	0	0	28	0	0	0	TtttTTtTTtttTTtTtTTtTttttttT
0	R10LP	contig_99	31182	51	0	0	0	51	0	0	0	tttTTtTtTTTttTTtttttTtTtTttTTTttTtttTTTTTttTTttTT^It^It
0	TINJ1	contig_99	31182	35	34	0	0	1	0	0	0	aaaaAAaaaaAAAAAAaaAaaaAaaaaaaaaTaaa
0	TINJ3	contig_99	31182	36	11	0	0	25	0	0	0	t$ATaatatTAaaTttTtTtATTTTTttaTAattttt
0	TINJ4	contig_99	31182	21	21	0	0	0	0	0	0	aaAaaaaAaAAAAAaaaaaaa
0	R1L0	contig_128	3797	33	0	33	0	0	0	0	0	CCCCccCCccccccCCcCCccCCCCCcCcccCC
0	R7L1	contig_128	3797	31	0	31	0	0	0	0	0	cccccccCcCcccccCccCCCcCCCcCCcCC
0	R7L2	contig_128	3797	13	0	13	0	0	0	0	0	CcCcCccccCCcc
0	R7L3	contig_128	3797	43	0	43	0	0	0	0	0	CcCCCcccCccCCcCCCcCcCCCCCCCCCCCCcCcCCCcCCCC
0	R7L5	contig_128	3797	39	0	39	0	0	0	0	0	CCcCcCccccccCcCCcCCcCccCCCCCcCCcCcCCCc^!C
0	R7L6	contig_128	3797	27	0	27	0	0	0	0	0	CcCCcCCCcCCCcccCCccCccCCCCC
0	R7L7	contig_128	3797	23	0	23	0	0	0	0	0	cCCCcccccccCCCcCCcCCCC^Ic
0	R7L8	contig_128	3797	32	0	32	0	0	0	0	0	CCCCccCCCCCCcCCcccccCCCCcCcCCCCC
0	R7L9	contig_128	3797	30	0	30	0	0	0	0	0	cCCCccCCCCcCCCcCcCCCCcCCCCCC^!C^!C
0	R7L10	contig_128	3797	21	0	21	0	0	0	0	0	ccCCCCccCCCccccCCCCCC
0	R2L4	contig_128	3797	40	0	40	0	0	0	0	3	CccCC-2NNcCCCcCCcCCC-2NNcCcC-2NNCCcCCccCcCcCCCCCCC^!C^!C
0	R3L4	contig_128	3797	15	0	15	0	0	0	0	1	CC-2NNCCccCCCcccCC^!C
0	R4L4	contig_128	3797	26	0	26	0	0	0	0	1	CcccCcccccCccCcC-2NNcCcCCCcCCC
0	R5L4	contig_128	3797	47	0	47	0	0	0	0	3	ccCccc-2nnCccccCC-2NNcccCCccccCCCCcCCcCCCcCCCC-2NNCCCCCcccc
0	R6L4	contig_128	3797	34	0	34	0	0	0	0	5	C$CcCcc-2nnc-2nncCccccccCcC-2NNCcC-2NNCC-2NNCccCCCCccc^!C
0	R8L4	contig_128	3797	27	0	27	0	0	0	0	15	C-2NNC-2NNc-2nnCc-2nnC-2NNcc-2nnC-2NNC-2NNCCcCc-2nnC-2NNC-2NNc-2nnC-2NNcC-2NNC-2NNcCCCC
0	R9L4	contig_128	3797	38	0	38	0	0	0	0	26	c-2nnCc-2nnc-2nnc-2nnc-2nnC-2NNCC-2NNC-2NNCC-2NNc-2nnc-2nnC-2NNc-2nnc-2nnc-2nnC-2NNcC-2NNC-2NNc-2nnc-2nnC-2NNc-2nnC-2NNc-2nnCCC-2NNC-2NNCCCC^!C^!C
0	R10L4	contig_128	3797	24	0	24	0	0	0	0	16	c$c-2nnC-2NNc-2nnc-2nnC-2NNC-2NNCC-2NNC-2NNc-2nnC-2NNc-2nnc-2nnC-2NNc-2nnc-2nnC-2NNCCCCCC
0	R10L2	contig_128	3797	32	0	32	0	0	0	0	1	CcC-1NCccCCCccCcccCCccCcCccCCCCCCcC
0	R10L7	contig_128	3797	36	0	36	0	0	0	0	0	CCccCCcCCcCcCCccCccCcCCcCCCCCCcCCC^!C^!C
0	R10LP	contig_128	3797	46	0	46	0	0	0	0	0	CCCCccCccCCCCCcCcCCcccCCCCcccCCCcCCCCCCCcCcCcC
0	TINJ1	contig_128	3797	28	0	28	0	0	0	0	23	C$C-2NNc-2nnC-2NNC-2NNC-2NNC-2NNC-2NNc-2nnc-2nnc-2nnC-2NNC-2NNc-2nnc-2nnc-2nnc-2nnc-2nnc-2nnc-2nnC-2NNc-2nnC-2NNc-2nnCCCC
0	TINJ3	contig_128	3797	24	0	24	0	0	0	0	8	CC-2NNC-2NNC$Cc-2nnCCccc-2nncC-2NNccC-2NNCcCCcc-2nnc-2nnC
0	TINJ4	contig_128	3797	20	0	20	0	0	0	0	19	C-2NNC-2NNc-2nnc-2nnC-2NNc-2nnC-2NNc-2nnC-2NNc-2nnc-2nnC-2NNc-2nnc-2nnC-2NNC-2NNc-2nnC-2NNc-2nnC
1	R1L0	contig_128	3798	34	0	0	34	0	0	0	0	GGGGggGGggggggGGgGGggGGGGGgGgggGG^!G
1	R7L1	contig_128	3798	31	0	0	31	0	0	0	0	gggggggGgGgggggGggGGGgGGGgGGgGG
1	R7L2	contig_128	3798	12	0	0	12	0	0	0	0	GgGgGgggGGgg
1	R7L3	contig_128	3798	45	0	0	45	0	0	0	0	GgGGGggggGggGGgGGGgGgGGGGGGGGGGgGGgGgGGGgGGGG
1	R7L5	contig_128	3798	39	0	0	39	0	0	0	0	GGgGgGggggggGgGGgGGgGggGGGGGgGGgGgGGGgG
1	R7L6	contig_128	3798	27	0	0	27	0	0	0	0	GgGGgGGGgGGGgggGGggGggGGGGG
1	R7L7	contig_128	3798	24	0	0	23	0	1	0	0	g$GGGgggggggGGGgG*GgGGGGg
1	R7L8	contig_128	3798	32	0	0	32	0	0	0	0	GGGGggGGGGGGgGGgggggGGGGgGgGGGGG
1	R7L9	contig_128	3798	30	0	0	30	0	0	0	0	gGGGggGGGGgGGGgGgGGGGgGGGGGGGG
1	R7L10	contig_128	3798	21	0	0	21	0	0	0	0	ggGGGGggGGGggggGGGGGG
1	R2L4	contig_128	3798	41	0	0	38	0	3	0	0	GggG*gGGGgGGgGG*gGg*GGgGGggGgGgGGGGGGGGG^!G
1	R3L4	contig_128	3798	15	0	0	14	0	1	0	0	G*GGggGGGgggGGG
1	R4L4	contig_128	3798	26	0	0	25	0	1	0	0	GgggGgggggGggGg*gGgGGGgGGG
1	R5L4	contig_128	3798	47	0	0	44	0	3	0	0	g$gGgg*GggggG*gggGGggggGGGGgGGgGGGgGGG*GGGGGgggg
1	R6L4	contig_128	3798	34	0	0	29	0	5	0	0	GgGg**gGggggggGg*Gg*G*GggGGGGgggG^!G
1	R8L4	contig_128	3798	27	0	0	12	0	15	0	0	***G**g***GGgG*****g**gGGGG
1	R9L4	contig_128	3798	38	0	0	12	0	26	0	0	*G*****G**G********g********GG**GGGGGG
1	R10L4	contig_128	3798	23	0	0	7	0	16	0	0	******G**********GGGGGG
1	R10L2	contig_128	3798	32	0	0	31	0	1	0	0	G$g*GggGGGggGgggGGggGgGggGGGGGGgG
1	R10L7	contig_128	3798	37	0	0	37	0	0	0	0	GGGggGGgGGgGgGGggGggGgGGgGGGGGGgGGGGG
1	R10LP	contig_128	3798	46	0	0	46	0	0	0	0	G$GGGggGggGGGGGgGgGgGggGGGGgggGGGgGGGGGGGgGgGgG
1	TINJ1	contig_128	3798	26	0	0	4	0	22	0	0	**********************GGGG
1	TINJ3	contig_128	3798	23	0	0	15	0	8	0	0	G**G*GGgg*g*gg*GgGGg**G
1	TINJ4	contig_128	3798	20	0	0	1	0	19	0	0	*******************G
2	R1L0	contig_128	3799	34	0	0	34	0	0	0	0	GGGGggGGggggggGGgGGggGGGGGgGgggGGG
2	R7L1	contig_128	3799	29	0	0	29	0	0	0	0	g$ggggggGgGgggggGggGGGgGGgGGGG
2	R7L2	contig_128	3799	12	0	0	12	0	0	0	0	GgGgGggggGGg
2	R7L3	contig_128	3799	46	0	0	46	0	0	0	0	GgGGGggggGggGGgGGGgGgGGGGGGGGGGgGGgGgGGGgGGGG^!G
2	R7L5	contig_128	3799	39	0	0	39	0	0	0	0	GGgGgGggggggGgGGgGGgGggGGGGGgGGgGgGGGgG
2	R7L6	contig_128	3799	27	0	0	27	0	0	0	0	GgGGgGGGgGGGgggGGggGggGGGGG
2	R7L7	contig_128	3799	23	0	0	23	0	0	0	0	GGGgggggggGGGgGgGgGGGGg
2	R7L8	contig_128	3799	31	0	0	31	0	0	0	0	GGGGggGGGGGGgGGgggggGGGGgGGGGGG
2	R7L9	contig_128	3799	30	0	0	30	0	0	0	0	gGGGggGGGGgGGGgGgGGGGgGGGGGGGG
2	R7L10	contig_128	3799	21	0	0	21	0	0	0	0	ggGGGGggGGGggggGGGGGG
2	R2L4	contig_128	3799	40	0	0	37	0	3	0	0	GggG*gGGGgGGgGG*gGg*GGgGGgGgGgGGGGGGGGGG
2	R3L4	contig_128	3799	15	0	0	14	0	1	0	0	G*GGggGGGgggGGG
2	R4L4	contig_128	3799	26	0	0	25	0	1	0	0	GgggGgggggGggGg*gGgGGGgGGG
2	R5L4	contig_128	3799	46	0	0	43	0	3	0	0	gGgg*GggggG*gggGGggggGGGGgGGgGGGgGGG*GGGGGgggg
2	R6L4	contig_128	3799	33	0	0	28	0	5	0	0	GgGg**gGggggggGg*Gg*G*GggGGGGggGG
2	R8L4	contig_128	3799	27	0	0	12	0	15	0	0	***G**g***GGgG*****g**gGGGG
2	R9L4	contig_128	3799	38	0	0	12	0	26	0	0	*G*****G**G********g********GG**GGGGGG
2	R10L4	contig_128	3799	23	0	0	7	0	16	0	0	******G**********GGGGGG
2	R10L2	contig_128	3799	31	0	0	31	0	0	0	0	gGGggGGGggGgggGGggGgGggGGGGGGgG
2	R10L7	contig_128	3799	37	0	0	37	0	0	0	0	G$G$G$ggGGgGGgGgGGggGggGgGGgGGGGGGgGGGGG
2	R10LP	contig_128	3799	46	0	0	46	0	0	0	0	GGGggGggGGGGGgGgGGgGggGGGGgggGGGgGGGGGGGgGgGgG
2	TINJ1	contig_128	3799	26	0	0	4	0	22	0	0	**********************GGGG
2	TINJ3	contig_128	3799	22	0	0	14	0	8	0	0	G$**G*GGgg*g*gg*GgGG**G
2	TINJ4	contig_128	3799	20	0	0	1	0	19	0	0	*******************G

## Sheet: 5b
Round	FAnc/BAnc			Evolved
0	0.0263	0.0325	0.0281	0.0704
1	3e-06	8e-06	7e-06	0.0099	0.0143	0.0663
2				0.00037	0.00035	0.00055
3				0.00011	0.00014	0.00029
4				3e-06	1.4e-05
5
Abundance Dilutions	Pos Sprs [%] D0	Pos Sprs [%] D1	Pos Sprs [%] D2	Pos Sprs [%] D3	Pos Sprs [%] D4	Pos Sprs [%] D5
Fanc/Banc 1	0.0263	3e-06	0
Fanc/Banc 2	0.0325	8e-06	0
Fanc/Banc 3	0.0281	7e-06	0
Fevo/Bevo 1	0.0704	0.0099	0.00037	0.00011	3e-06
Fevo/Bevo 2	0.0704	0.0143	0.00035	0.00014	1.4e-05	0
Fevo/Bevo 3	0.0704	0.0663	0.00055	0.00029	0
Fevo/Banc 1	0.64	0.295	0.141	0.0877	0.0294	0.0198
Fevo/Banc 2	0.64	0.321	0.187	0.107	0.0675	0.0357
Fevo/Banc 3	0.64	0.298	0.11	0.0543	0.0308	0.0185
