# Supplementary material for: Inducing novel endosymbioses by implanting bacteria in fungi
Source: Nature. 2024 Oct 2;635(8038):415–22. doi: 10.1038/s41586-024-08010-x (PMC11560845; doi:10.1038/s41586-024-08010-x)
Supplement: Supplementary file 17 — Source Data Extended Data Fig. 1 [file 41586_2024_8010_MOESM17_ESM.xlsx]

## Sheet: ED_Fig1
Germination	1	2	3	4	5	6	7	8	9	10	P		Positive	Line 1	Line 2	Line 3	Line 4	Line 5	Line 6	Line 7	Line 8	Line 9	Line 10	Line P		Fitness	Line 1	Line 2	Line 3	Line 4	Line 5	Line 6	Line 7	Line 8	Line 9	Line 10	Line P
1	6	6	6	6	6	6	6	6	6	6			1	0.01	0.01	0.01	0.01	0.01	0.01	0.01	0.01	0.01	0.01			1	0.000625	0.000625	0.000625	0.000625	0.000625	0.000625	0.000625	0.000625	0.000625	0.000625
2	39	50	13	39	56	24	22	22	9	10			2	17.21	4.38	18.02	23.19	3.64	10.34	3.43	2.05	13.38	8.38			2	6.75253	2.17479	2.37764	8.93781	2.02222	2.44139	0.750313	0.448437	1.25438	0.843819
3	8	10	10	12	11	11	13	18	21	8			3	0.96	1.94	1.05	0.35	1.03	1.03	0.69	0.33	0.51	1.31			3	0.0733333	0.202083	0.105729	0.0413194	0.118021	0.110868	0.0886458	0.0595833	0.10625	0.109167
4	10	8	8	12	6	11	22	7	7	8			4	0.51	0.56	1.52	1.44	0.94	0.61	3.27	1.57	1.88	1.32			4	0.0495833	0.0466667	0.121389	0.175	0.0522222	0.0656597	0.703958	0.114479	0.137083	0.105417
5	16	29	61	22	26	43	38	16	20	20			5	1.01	2.05	3.61	1.03	0.8	1.41	4.49	0.9	0.81	0.77			5	0.164826	0.597917	2.20611	0.225312	0.211111	0.607083	1.68375	0.140625	0.165937	0.152396
6	47	62	47	64	41	71	41	15	52	15			6	6.9	17.1	9.88	4.6	2.17	3.29	7	2.32	4.22	3.29			6	3.23438	10.6281	4.63125	2.92292	0.881563	2.33042	2.86806	0.346389	2.21257	0.502639
7	50	36	42	60	61	75	38	26	58	18			7	9.31	24.1	11.2	14.4	4.35	2.78	22.6	2.39	4.77	2.7			7	4.62267	8.70278	4.66667	8.65	2.67344	2.085	8.55347	0.622396	2.7825	0.478125
8		94		97			60				66		8		23.14		18.29			26.77				9.9		8		21.7741		17.7184			15.9876				6.56562
9		66		85			46				64		9		22.87		25.18			13.93				11.72		9		15.0084		21.5079			6.38458				7.52847
10		49		88			62				63		10		27.61		28.78			13.65				13.33		10		13.6133		25.2824			8.48385				8.42382
R1 FACS 11.10.2022	Day 1 [/96] Neg	Day 1 [/96] Pos 1	Day 1 [/96] Pos 2	Day 1 [/96] Pos 3	Day 1 [/96] Pos 4	Day 1 [/96] Pos 5	Day 2 [/96] Neg	Day 2 [/96] Pos 1	Day 2 [/96] Pos 2	Day 2 [/96] Pos 3	Day 2 [/96] Pos 4	Day 2 [/96] Pos 5	Day 1 [%] Neg	Day 1 [%] Pos 1	Day 1 [%] Pos 2	Day 1 [%] Pos 3	Day 1 [%] Pos 4	Day 1 [%] Pos 5	Day 2 [%] Neg	Day 2 [%] Pos 1	Day 2 [%] Pos 2	Day 2 [%] Pos 3	Day 2 [%] Pos 4	Day 2 [%] Pos 5	Day 2 [%] Avg Neg	Day 2 [%] Avg Pos		Delayed Neg	Delayed Pos	Delayed Neg %	Delayed Pos %
Line 1-10 (ancestor)	50	6	1	5	4	6	60	8	4	6	5	7	52.0833	6.25	1.04167	5.20833	4.16667	6.25	62.5	8.33333	4.16667	6.25	5.20833	7.29167	62.5	6.25		10	6	16.6667	33.3333
R2 FACS 18.10.2022	Day 1 [/96] Neg	Day 1 [/96] Pos 1	Day 1 [/96] Pos 2	Day 1 [/96] Pos 3			Day 2 [/96] Neg	Day 2 [/96] Pos 1	Day 2 [/96] Pos 2	Day 2 [/96] Pos 3			Day 1 [%] Neg	Day 1 [%] Pos 1	Day 1 [%] Pos 2	Day 1 [%] Pos 3			Day 2 [%] Neg	Day 2 [%] Pos 1	Day 2 [%] Pos 2	Day 2 [%] Pos 3			Day 2 [%] Avg Neg	Day 2 [%] Avg Pos
R2 Line 1	28	42	33	32			31	44	35	34			29.1667	43.75	34.375	33.3333			32.2917	45.8333	36.4583	35.4167			32.2917	39.2361		3	6	9.67742	5.30973
R2 Line 2	71	45	47	46			73	47	48	48			73.9583	46.875	48.9583	47.9167			76.0417	48.9583	50	50			76.0417	49.6528		2	5	2.73973	3.4965
R2 Line 3	43	8	14	12			45	11	15	12			44.7917	8.33333	14.5833	12.5			46.875	11.4583	15.625	12.5			46.875	13.1944		2	4	4.44444	10.5263
R2 Line 4	46	39	34	30			46	44	36	31			47.9167	40.625	35.4167	31.25			47.9167	45.8333	37.5	32.2917			47.9167	38.5417		0	8	0	7.20721
R2 Line 5	60	54	39	51			61	60	43	57			62.5	56.25	40.625	53.125			63.5417	62.5	44.7917	59.375			63.5417	55.5556		1	16	1.63934	10
R2 Line 6	43	20	22	20			46	22	26	20			44.7917	20.8333	22.9167	20.8333			47.9167	22.9167	27.0833	20.8333			47.9167	23.6111		3	6	6.52174	8.82353
R2 Line 7	57	15	16	21			58	20	17	26			59.375	15.625	16.6667	21.875			60.4167	20.8333	17.7083	27.0833			60.4167	21.875		1	11	1.72414	17.4603
R2 Line 8	55	20	22	17			55	22	23	18			57.2917	20.8333	22.9167	17.7083			57.2917	22.9167	23.9583	18.75			57.2917	21.875		0	4	0	6.34921
R2 Line 9	47	7	7	9			47	9	9	9			48.9583	7.29167	7.29167	9.375			48.9583	9.375	9.375	9.375			48.9583	9.375		0	4	0	14.8148
R2 Line 10	35	8	9	6			36	12	11	6			36.4583	8.33333	9.375	6.25			37.5	12.5	11.4583	6.25			37.5	10.0694		1	6	2.77778	20.6897
R3 FACS 25.10.2022	Day 1 [/96] Neg	Day 1 [/96] Pos 1	Day 1 [/96] Pos 2	Day 1 [/96] Pos 3			Day 2 [/96] Neg	Day 2 [/96] Pos 1	Day 2 [/96] Pos 2	Day 2 [/96] Pos 3			Day 1 [%] Neg	Day 1 [%] Pos 1	Day 1 [%] Pos 2	Day 1 [%] Pos 3			Day 2 [%] Neg	Day 2 [%] Pos 1	Day 2 [%] Pos 2	Day 2 [%] Pos 3			Day 2 [%] Avg Neg	Day 2 [%] Avg Pos
Line 1	65	5	3	7			65	5	4	13			67.7083	5.20833	3.125	7.29167			67.7083	5.20833	4.16667	13.5417			67.7083	7.63889		0	7	0	31.8182
Line 2	73	7	9	7			74	9	12	9			76.0417	7.29167	9.375	7.29167			77.0833	9.375	12.5	9.375			77.0833	10.4167		1	7	1.35135	23.3333
Line 3	81	8	7	11			82	9	8	12			84.375	8.33333	7.29167	11.4583			85.4167	9.375	8.33333	12.5			85.4167	10.0694		1	3	1.21951	10.3448
Line 4	79	10	9	11			80	12	9	13			82.2917	10.4167	9.375	11.4583			83.3333	12.5	9.375	13.5417			83.3333	11.8056		1	4	1.25	11.7647
Line 5	72	8	10	10			73	11	10	12			75	8.33333	10.4167	10.4167			76.0417	11.4583	10.4167	12.5			76.0417	11.4583		1	5	1.36986	15.1515
Line 6	75	12	7	10			75	12	9	10			78.125	12.5	7.29167	10.4167			78.125	12.5	9.375	10.4167			78.125	10.7639		0	2	0	6.45161
Line 7	71	9	15	8			72	12	15	10			73.9583	9.375	15.625	8.33333			75	12.5	15.625	10.4167			75	12.8472		1	5	1.38889	13.5135
Line 8	75	15	18	13			76	19	18	15			78.125	15.625	18.75	13.5417			79.1667	19.7917	18.75	15.625			79.1667	18.0556		1	6	1.31579	11.5385
Line 9	76	11	16	23			77	18	18	24			79.1667	11.4583	16.6667	23.9583			80.2083	18.75	18.75	25			80.2083	20.8333		1	10	1.2987	16.6667
Line 10	71	6	8	7			73	7	9	8			73.9583	6.25	8.33333	7.29167			76.0417	7.29167	9.375	8.33333			76.0417	8.33333		2	3	2.73973	12.5
R4 FACS 01.11.2022	Day 1 [/96] Neg	Day 1 [/96] Pos 1	Day 1 [/96] Pos 2	Day 1 [/96] Pos 3			Day 2 [/96] Neg	Day 2 [/96] Pos 1	Day 2 [/96] Pos 2	Day 2 [/96] Pos 3			Day 1 [%] Neg	Day 1 [%] Pos 1	Day 1 [%] Pos 2	Day 1 [%] Pos 3			Day 2 [%] Neg	Day 2 [%] Pos 1	Day 2 [%] Pos 2	Day 2 [%] Pos 3			Day 2 [%] Avg Neg	Day 2 [%] Avg Pos
Line 1	52	8	13	4			55	8	15	5			54.1667	8.33333	13.5417	4.16667			57.2917	8.33333	15.625	5.20833			57.2917	9.72222		3	3	5.45455	10.7143
Line 2	70	6	10	4			71	8	12	4			72.9167	6.25	10.4167	4.16667			73.9583	8.33333	12.5	4.16667			73.9583	8.33333		1	4	1.40845	16.6667
Line 3	64	5	8	7			67	6	9	8			66.6667	5.20833	8.33333	7.29167			69.7917	6.25	9.375	8.33333			69.7917	7.98611		3	3	4.47761	13.0435
Line 4	58	7	9	12			60	10	12	13			60.4167	7.29167	9.375	12.5			62.5	10.4167	12.5	13.5417			62.5	12.1528		2	7	3.33333	20
Line 5	71	5	4	4			71	6	5	5			73.9583	5.20833	4.16667	4.16667			73.9583	6.25	5.20833	5.20833			73.9583	5.55556		0	3	0	18.75
Line 6	68	7	8	8			69	9	9	13			70.8333	7.29167	8.33333	8.33333			71.875	9.375	9.375	13.5417			71.875	10.7639		1	8	1.44928	25.8065
Line 7	64	12	16	20			66	13	24	25			66.6667	12.5	16.6667	20.8333			68.75	13.5417	25	26.0417			68.75	21.5278		2	14	3.0303	22.5806
Line 8	75	7	5	7			76	9	5	7			78.125	7.29167	5.20833	7.29167			79.1667	9.375	5.20833	7.29167			79.1667	7.29167		1	2	1.31579	9.52381
Line 9	65	3	7	5			67	6	9	6			67.7083	3.125	7.29167	5.20833			69.7917	6.25	9.375	6.25			69.7917	7.29167		2	6	2.98507	28.5714
Line 10	66	7	4	4			67	12	5	6			68.75	7.29167	4.16667	4.16667			69.7917	12.5	5.20833	6.25			69.7917	7.98611		1	8	1.49254	34.7826
R5 FACS 08.11.2022	Day 1 [/96] Neg	Day 1 [/96] Pos 1	Day 1 [/96] Pos 2	Day 1 [/96] Pos 3			Day 2 [/96] Neg	Day 2 [/96] Pos 1	Day 2 [/96] Pos 2	Day 2 [/96] Pos 3			Day 1 [%] Neg	Day 1 [%] Pos 1	Day 1 [%] Pos 2	Day 1 [%] Pos 3			Day 2 [%] Neg	Day 2 [%] Pos 1	Day 2 [%] Pos 2	Day 2 [%] Pos 3			Day 2 [%] Avg Neg	Day 2 [%] Avg Pos
Line 1	39	12	22	12			41	13	22	12			40.625	12.5	22.9167	12.5			42.7083	13.5417	22.9167	12.5			42.7083	16.3194		2	1	4.87805	2.12766
Line 2	68	24	26	31			68	25	28	31			70.8333	25	27.0833	32.2917			70.8333	26.0417	29.1667	32.2917			70.8333	29.1667		0	3	0	3.57143
Line 3	51	55	62	52			51	57	63	56			53.125	57.2917	64.5833	54.1667			53.125	59.375	65.625	58.3333			53.125	61.1111		0	7	0	3.97727
Line 4	51	21	17	21			51	22	20	21			53.125	21.875	17.7083	21.875			53.125	22.9167	20.8333	21.875			53.125	21.875		0	4	0	6.34921
Line 5	59	20	24	25			61	24	25	27			61.4583	20.8333	25	26.0417			63.5417	25	26.0417	28.125			63.5417	26.3889		2	7	3.27869	9.21053
Line 6	47	42	39	41			48	43	39	42			48.9583	43.75	40.625	42.7083			50	44.7917	40.625	43.75			50	43.0556		1	2	2.08333	1.6129
Line 7	60	36	31	39			60	37	31	40			62.5	37.5	32.2917	40.625			62.5	38.5417	32.2917	41.6667			62.5	37.5		0	2	0	1.85185
Line 8	48	12	11	19			48	13	13	19			50	12.5	11.4583	19.7917			50	13.5417	13.5417	19.7917			50	15.625		0	3	0	6.66667
Line 9	58	14	18	23			58	15	21	23			60.4167	14.5833	18.75	23.9583			60.4167	15.625	21.875	23.9583			60.4167	20.4861		0	4	0	6.77966
Line 10	68	16	15	21			70	19	17	21			70.8333	16.6667	15.625	21.875			72.9167	19.7917	17.7083	21.875			72.9167	19.7917		2	5	2.85714	8.77193
R6 FACS 16.11.2022	Day 1 [/96] Neg	Day 1 [/96] Pos 1	Day 1 [/96] Pos 2	Day 1 [/96] Pos 3			Day 2 [/96] Neg	Day 2 [/96] Pos 1	Day 2 [/96] Pos 2	Day 2 [/96] Pos 3			Day 1 [%] Neg	Day 1 [%] Pos 1	Day 1 [%] Pos 2	Day 1 [%] Pos 3			Day 2 [%] Neg	Day 2 [%] Pos 1	Day 2 [%] Pos 2	Day 2 [%] Pos 3			Day 2 [%] Avg Neg	Day 2 [%] Avg Pos
Line 1	54	40	40	49			54	46	40	49			56.25	41.6667	41.6667	51.0417			56.25	47.9167	41.6667	51.0417			56.25	46.875		0	6	0	4.44444
Line 2	38	58	51	63			38	60	54	65			39.5833	60.4167	53.125	65.625			39.5833	62.5	56.25	67.7083			39.5833	62.1528		0	7	0	3.91061
Line 3	64	43	40	49			64	43	43	49			66.6667	44.7917	41.6667	51.0417			66.6667	44.7917	44.7917	51.0417			66.6667	46.875		0	3	0	2.22222
Line 4	78	56	57	62			80	60	60	63			81.25	58.3333	59.375	64.5833			83.3333	62.5	62.5	65.625			83.3333	63.5417		2	8	2.5	4.37158
Line 5	78	37	36	32			79	39	42	36			81.25	38.5417	37.5	33.3333			82.2917	40.625	43.75	37.5			82.2917	40.625		1	12	1.26582	10.2564
Line 6	79	63	66	62			80	66	69	69			82.2917	65.625	68.75	64.5833			83.3333	68.75	71.875	71.875			83.3333	70.8333		1	13	1.25	6.37255
Line 7	76	27	24	33			76	43	33	42			79.1667	28.125	25	34.375			79.1667	44.7917	34.375	43.75			79.1667	40.9722		0	34	0	28.8136
Line 8	89	12	12	9			89	15	15	13			92.7083	12.5	12.5	9.375			92.7083	15.625	15.625	13.5417			92.7083	14.9306		0	10	0	23.2558
Line 9	80	48	49	48			80	50	52	49			83.3333	50	51.0417	50			83.3333	52.0833	54.1667	51.0417			83.3333	52.4306		0	6	0	3.97351
Line 10	75	9	8	11			77	11	15	18			78.125	9.375	8.33333	11.4583			80.2083	11.4583	15.625	18.75			80.2083	15.2778		2	16	2.5974	36.3636
R7 FACS 23.11.2022	Day 1 [/96] Neg	Day 1 [/96] Pos 1	Day 1 [/96] Pos 2	Day 1 [/96] Pos 3			Day 2 [/96] Neg	Day 2 [/96] Pos 1	Day 2 [/96] Pos 2	Day 2 [/96] Pos 3			Day 1 [%] Neg	Day 1 [%] Pos 1	Day 1 [%] Pos 2	Day 1 [%] Pos 3			Day 2 [%] Neg	Day 2 [%] Pos 1	Day 2 [%] Pos 2	Day 2 [%] Pos 3			Day 2 [%] Avg Neg	Day 2 [%] Avg Pos
Line 1	60	40	42	46			61	45	47	51			62.5	41.6667	43.75	47.9167			63.5417	46.875	48.9583	53.125			63.5417	49.6528		1	15	1.63934	10.4895
Line 2	58	34	31	36			58	34	33	37			60.4167	35.4167	32.2917	37.5			60.4167	35.4167	34.375	38.5417			60.4167	36.1111		0	3	0	2.88462
Line 3	73	41	32	33			73	46	35	39			76.0417	42.7083	33.3333	34.375			76.0417	47.9167	36.4583	40.625			76.0417	41.6667		0	14	0	11.6667
Line 4	62	41	48	44			64	58	61	54			64.5833	42.7083	50	45.8333			66.6667	60.4167	63.5417	56.25			66.6667	60.0694		2	40	3.125	23.1214
Line 5	82	46	66	56			82	50	68	59			85.4167	47.9167	68.75	58.3333			85.4167	52.0833	70.8333	61.4583			85.4167	61.4583		0	9	0	5.08475
Line 6	63	62	68	68			63	66	74	76			65.625	64.5833	70.8333	70.8333			65.625	68.75	77.0833	79.1667			65.625	75		0	18	0	8.33333
Line 7	61	29	25	26			64	39	33	37			63.5417	30.2083	26.0417	27.0833			66.6667	40.625	34.375	38.5417			66.6667	37.8472		3	29	4.6875	26.6055
Line 8	67	11	25	25			70	16	32	27			69.7917	11.4583	26.0417	26.0417			72.9167	16.6667	33.3333	28.125			72.9167	26.0417		3	14	4.28571	18.6667
Line 9	65	55	49	56			66	58	51	59			67.7083	57.2917	51.0417	58.3333			68.75	60.4167	53.125	61.4583			68.75	58.3333		1	8	1.51515	4.7619
Line 10	79	12	17	10			79	17	20	14			82.2917	12.5	17.7083	10.4167			82.2917	17.7083	20.8333	14.5833			82.2917	17.7083		0	12	0	23.5294
R8 FACS 29.11.2022	Day 1 [/96] Neg	Day 1 [/96] Pos 1	Day 1 [/96] Pos 2	Day 1 [/96] Pos 3			Day 2 [/96] Neg	Day 2 [/96] Pos 1	Day 2 [/96] Pos 2	Day 2 [/96] Pos 3			Day 1 [%] Neg	Day 1 [%] Pos 1	Day 1 [%] Pos 2	Day 1 [%] Pos 3			Day 2 [%] Neg	Day 2 [%] Pos 1	Day 2 [%] Pos 2	Day 2 [%] Pos 3			Day 2 [%] Avg Neg	Day 2 [%] Avg Pos
Line 2	79	87	87	87			81	91	90	90			82.2917	90.625	90.625	90.625			84.375	94.7917	93.75	93.75			84.375	94.0972		2	10	2.46914	3.69004
Line 4	77	86	91	91			78	92	91	96			80.2083	89.5833	94.7917	94.7917			81.25	95.8333	94.7917	100			81.25	96.875		1	11	1.28205	3.94265
Line 7	75	53	60	47			76	55	66	51			78.125	55.2083	62.5	48.9583			79.1667	57.2917	68.75	53.125			79.1667	59.7222		1	12	1.31579	6.97674
Line P	84	51	56	63			84	62	63	66			87.5	53.125	58.3333	65.625			87.5	64.5833	65.625	68.75			87.5	66.3194		0	21	0	10.9948
R9 FACS 06.12.2022	Day 1 [/96] Neg	Day 1 [/96] Pos 1	Day 1 [/96] Pos 2	Day 1 [/96] Pos 3			Day 2 [/96] Neg	Day 2 [/96] Pos 1	Day 2 [/96] Pos 2	Day 2 [/96] Pos 3			Day 1 [%] Neg	Day 1 [%] Pos 1	Day 1 [%] Pos 2	Day 1 [%] Pos 3			Day 2 [%] Neg	Day 2 [%] Pos 1	Day 2 [%] Pos 2	Day 2 [%] Pos 3			Day 2 [%] Avg Neg	Day 2 [%] Avg Pos
Line 2	76	47	58	57			76	57	67	65			79.1667	48.9583	60.4167	59.375			79.1667	59.375	69.7917	67.7083			79.1667	65.625		0	27	0	14.2857
Line 4	60	57	71	69			64	77	86	83			62.5	59.375	73.9583	71.875			66.6667	80.2083	89.5833	86.4583			66.6667	85.4167		4	49	6.25	19.9187
Line 7	79	37	32	44			82	42	41	49			82.2917	38.5417	33.3333	45.8333			85.4167	43.75	42.7083	51.0417			85.4167	45.8333		3	19	3.65854	14.3939
Line P	61	61	45	55			62	68	54	63			63.5417	63.5417	46.875	57.2917			64.5833	70.8333	56.25	65.625			64.5833	64.2361		1	24	1.6129	12.973
R10 FACS 13.12.2022	Day 1 [/96] Neg	Day 1 [/96] Pos 1	Day 1 [/96] Pos 2	Day 1 [/96] Pos 3			Day 2 [/96] Neg	Day 2 [/96] Pos 1	Day 2 [/96] Pos 2	Day 2 [/96] Pos 3			Day 1 [%] Neg	Day 1 [%] Pos 1	Day 1 [%] Pos 2	Day 1 [%] Pos 3			Day 2 [%] Neg	Day 2 [%] Pos 1	Day 2 [%] Pos 2	Day 2 [%] Pos 3			Day 2 [%] Avg Neg	Day 2 [%] Avg Pos
Line 2	56	43	35	41			57	51	41	50			58.3333	44.7917	36.4583	42.7083			59.375	53.125	42.7083	52.0833			59.375	49.3056		1	23	1.75439	16.1972
Line 4	65	75	76	71			65	89	85	79			67.7083	78.125	79.1667	73.9583			67.7083	92.7083	88.5417	82.2917			67.7083	87.8472		0	31	0	12.253
Line 7	80	57	49	52			81	63	58	58			83.3333	59.375	51.0417	54.1667			84.375	65.625	60.4167	60.4167			84.375	62.1528		1	21	1.23457	11.7318
Line P	68	59	57	56			68	63	60	59			70.8333	61.4583	59.375	58.3333			70.8333	65.625	62.5	61.4583			70.8333	63.1944		0	10	0	5.49451
Number of Seeded Spores	Seeded for R1	Seeded for R2	Seeded for R3	Seeded for R4	Seeded for R5	Seeded for R6	Seeded for R7	Seeded for R8	Seeded for R9	Seeded for R10
Line 1	1	300	460'000 to 830'000	120000	80000	100000	100000
Line 2	1	300	460'000 to 830'000	240000	80000	100000	100000	100000	100000	100000
Line 3	1	300	460'000 to 830'000	70000	90000	100000	100000
Line 4	1	300	460'000 to 830'000	35000	110000	100000	100000	100000	100000	100000
Line 5	1	300	460'000 to 830'000	140000	100000	100000	100000
Line 6	1	300	460'000 to 830'000	130000	90000	100000	100000
Line 7	1	300	460'000 to 830'000	90000	140000	100000	100000	100000	100000	100000
Line 8	1	300	460'000 to 830'000	30000	100000	100000	100000
Line 9	1	300	460'000 to 830'000	70000	130000	100000	100000
Line 10	1	300	460'000 to 830'000	150000	90000	100000	100000
Line P									100000	100000
Percentage of Positive Spores	Pos Sprs [%] R1	Pos Sprs [%] R2	Pos Sprs [%] R3	Pos Sprs [%] R4	Pos Sprs [%] R5	Pos Sprs [%] R6	Pos Sprs [%] R7	Pos Sprs [%] R8	Pos Sprs [%] R9	Pos Sprs [%] R10
Line 1	0.01	17.21	0.96	0.51	1.01	6.9	9.31
Line 2	0.01	4.38	1.94	0.56	2.05	17.1	24.1	23.14	22.87	27.61
Line 3	0.01	18.02	1.05	1.52	3.61	9.88	11.2
Line 4	0.01	23.19	0.35	1.44	1.03	4.6	14.4	18.29	25.18	28.78
Line 5	0.01	3.64	1.03	0.94	0.8	2.17	4.35
Line 6	0.01	10.34	1.03	0.61	1.41	3.29	2.78
Line 7	0.01	3.43	0.69	3.27	4.49	7	22.6	26.77	13.93	13.65
Line 8	0.01	2.05	0.33	1.57	0.9	2.32	2.39
Line 9	0.01	13.38	0.51	1.88	0.81	4.22	4.77
Line 10	0.01	8.38	1.31	1.32	0.77	3.29	2.7
Line P								9.9	11.72	13.33
Fitness Index	Pos Fitness [%] R1	Pos Fitness [%] R2	Pos Fitness [%] R3	Pos Fitness [%] R4	Pos Fitness [%] R5	Pos Fitness [%] R6	Pos Fitness [%] R7	Pos Fitness [%] R8	Pos Fitness [%] R9	Pos Fitness [%] R10
Line 1	0.000625	6.75253	0.0733333	0.0495833	0.164826	3.23438	4.62267
Line 2	0.000625	2.17479	0.202083	0.0466667	0.597917	10.6281	8.70278	21.7741	15.0084	13.6133
Line 3	0.000625	2.37764	0.105729	0.121389	2.20611	4.63125	4.66667
Line 4	0.000625	8.93781	0.0413194	0.175	0.225312	2.92292	8.65	17.7184	21.5079	25.2824
Line 5	0.000625	2.02222	0.118021	0.0522222	0.211111	0.881563	2.67344
Line 6	0.000625	2.44139	0.110868	0.0656597	0.607083	2.33042	2.085
Line 7	0.000625	0.750313	0.0886458	0.703958	1.68375	2.86806	8.55347	15.9876	6.38458	8.48385
Line 8	0.000625	0.448437	0.0595833	0.114479	0.140625	0.346389	0.622396
Line 9	0.000625	1.25438	0.10625	0.137083	0.165938	2.21257	2.7825
Line 10	0.000625	0.843819	0.109167	0.105417	0.152396	0.502639	0.478125
Line P								6.56562	7.52847	8.42382
Average	0.000625	2.80033	0.1015	0.157146	0.615507	3.05583	4.3837	15.5114	12.6074	13.9508
