# Supplementary material for: Inducing novel endosymbioses by implanting bacteria in fungi
Source: Nature. 2024 Oct 2;635(8038):415–22. doi: 10.1038/s41586-024-08010-x (PMC11560845; doi:10.1038/s41586-024-08010-x)
Supplement: Supplementary file 18 — Source Data Extended Data Fig. 3 [file 41586_2024_8010_MOESM18_ESM.xlsx]

## Sheet: ED_Fig3
Days	FAnc/BAnc Neg	FAnc/BAnc Pos	Evolved Neg	Evolved Pos
1	89.93	27.78	52.43	87.5
6	70.49	11.81	55.56	6.25
13	79.17	6.94	38.19	3.47
20	71.18	3.47	35.07	2.78
27	68.4	3.13	24.31	1.04
Longevity evolved		Day 1 [/96] 1	Day 1 [/96] 2	Day 1 [/96] 3			Day 2 [/96] 1	Day 2 [/96] 2	Day 2 [/96] 3			Day 1 [%] 1	Day 1 [%] 2	Day 1 [%] 3			Day 2 [%] 1	Day 2 [%] 2	Day 2 [%] 3			Day 2 [%] Avg				Day 1 [%] Avg
Neg 1d		22	61	59			31	61	59			22.9167	63.5417	61.4583			32.2917	63.5417	61.4583			52.4306				49.3056
Pos 1d		77	89	81			77	89	86			80.2083	92.7083	84.375			80.2083	92.7083	89.5833			87.5				85.7639
Neg 6d		52	47	56			53	50	57			54.1667	48.9583	58.3333			55.2083	52.0833	59.375			55.5556				53.8194
Pos 6d		9	4	2			11	4	3			9.375	4.16667	2.08333			11.4583	4.16667	3.125			6.25				5.20833
Neg 13d		34	33	41			35	34	41			35.4167	34.375	42.7083			36.4583	35.4167	42.7083			38.1944				37.5
Pos 13d		3	2	2			5	3	2			3.125	2.08333	2.08333			5.20833	3.125	2.08333			3.47222				2.43056
Neg 20d		21	15	24			40	28	33			21.875	15.625	25			41.6667	29.1667	34.375			35.0694				20.8333
Pos 20d		1	2	1			3	2	3			1.04167	2.08333	1.04167			3.125	2.08333	3.125			2.77778				1.38889
Neg 27d		15	24	20			17	29	24			15.625	25	20.8333			17.7083	30.2083	25			24.3056				20.4861
Pos 27d		0	1	2			0	1	2			0	1.04167	2.08333			0	1.04167	2.08333			1.04167				1.04167
Longevity FAnc/BAnc		Day 1 [/96] 1	Day 1 [/96] 2	Day 1 [/96] 3			Day 2 [/96] 1	Day 2 [/96] 2	Day 2 [/96] 3			Day 1 [%] 1	Day 1 [%] 2	Day 1 [%] 3			Day 2 [%] 1	Day 2 [%] 2	Day 2 [%] 3			Day 2 [%] Avg				Day 1 [%] Avg
Neg 1d		83	84	89			85	85	89			86.4583	87.5	92.7083			88.5417	88.5417	92.7083			89.9306				88.8889
Pos 1d		26	21	30			26	23	31			27.0833	21.875	31.25			27.0833	23.9583	32.2917			27.7778				26.7361
Neg 6d		73	70	67			74	71	58			76.0417	72.9167	69.7917			77.0833	73.9583	60.4167			70.4861				72.9167
Pos 6d		13	8	12			13	9	12			13.5417	8.33333	12.5			13.5417	9.375	12.5			11.8056				11.4583
Neg 13d		64	71	68			74	79	75			66.6667	73.9583	70.8333			77.0833	82.2917	78.125			79.1667				70.4861
Pos 13d		6	3	4			9	4	7			6.25	3.125	4.16667			9.375	4.16667	7.29167			6.94444				4.51389
Neg 20d		61	66	68			63	70	72			63.5417	68.75	70.8333			65.625	72.9167	75			71.1806				67.7083
Pos 20d		6	0	3			7	0	3			6.25	0	3.125			7.29167	0	3.125			3.47222				3.125
Neg 27d		60	59	66			66	61	70			62.5	61.4583	68.75			68.75	63.5417	72.9167			68.4028				64.2361
Pos 27d		3	0	2			3	2	4			3.125	0	2.08333			3.125	2.08333	4.16667			3.125				1.73611
