# Supplementary material for: Inducing novel endosymbioses by implanting bacteria in fungi
Source: Nature. 2024 Oct 2;635(8038):415–22. doi: 10.1038/s41586-024-08010-x (PMC11560845; doi:10.1038/s41586-024-08010-x)
Supplement: Supplementary file 19 — Source Data Extended Data Fig. 4 [file 41586_2024_8010_MOESM19_ESM.xlsx]

## Sheet: ED_Fig4
	3797 del**	31173 C->T	31182 A->T	2573018 A->G	276528/9 AG->TT	2756374 ins TAC
FEvo1	0.85	0.97	0.97	1	0	0.38
FEvo2	0.35	0.31	0.31	0.18	0.61	0
FEvo3	0.95	1	1	1	0	0
0	R1L0	contig_66	2573018	34	0	0	34	0	0	0	0	ggggggGgGGGGgGgGgGgGGGgGGGggGGgGgg
0	R7L1	contig_66	2573018	23	0	0	23	0	0	0	0	g$gggGggGgGggGGgGGGgggGG
0	R7L2	contig_66	2573018	15	0	0	15	0	0	0	0	gGGGGGGGgGGgGGg
0	R7L3	contig_66	2573018	42	0	0	42	0	0	0	0	ggGggggGggggGGGgGggGgGGgGggGGGgGGgGggGggg^]G
0	R7L5	contig_66	2573018	29	0	0	29	0	0	0	0	g$gGGGGgggggGGGGGgggggggGGGgGg
0	R7L6	contig_66	2573018	13	0	0	13	0	0	0	0	GGGGGGGggggg^]G
0	R7L7	contig_66	2573018	18	0	0	18	0	0	0	0	GGggGggGggGggggGgG
0	R7L8	contig_66	2573018	21	0	0	21	0	0	0	0	GGGGgGgGgGgggGGGGGGGG
0	R7L9	contig_66	2573018	20	0	0	20	0	0	0	0	G$GGgGGgGGgGgGGGgggG^]G
0	R7L10	contig_66	2573018	20	0	0	20	0	0	0	0	gGgGgGggGGGggGggGGGg
0	R2L4	contig_66	2573018	28	5	0	23	0	0	0	0	gGgGGGGgGgGgGggGaGAAGGGgGAA^]G
0	R3L4	contig_66	2573018	8	1	0	7	0	0	0	0	gGggaGGG
0	R4L4	contig_66	2573018	22	1	0	21	0	0	0	0	ggggGggggGGgGggggAGGgg
0	R5L4	contig_66	2573018	34	5	0	29	0	0	0	0	GGggggGgggggGgGgGggGaggGgggagaaagG
0	R6L4	contig_66	2573018	21	1	0	20	0	0	0	0	GgGGggGgggGggGGGGGgGa
0	R8L4	contig_66	2573018	17	9	0	8	0	0	0	0	GggGaAAaAAgagGgaa
0	R9L4	contig_66	2573018	24	14	0	10	0	0	0	0	GggGGgGgGAAAAAAAaaaAgAaA
0	R10L4	contig_66	2573018	12	11	0	1	0	0	0	0	AAGaAaAaAaa^]a
0	R10L2	contig_66	2573018	46	0	0	46	0	0	0	0	g$GggGGGgGgGggGggGGGGggggGGGGgggGggGggggggGGG^]G^]g
0	R10L7	contig_66	2573018	36	0	0	36	0	0	0	0	gggggGGgGggGgGgggGggGggGgGGGgGGgggGg
0	R10LP	contig_66	2573018	61	0	0	61	0	0	0	0	gGgggGgGGggGGggggggGgGGgggGgGGGggGggGGgggGggGGgGGGGGggggGgGgg
0	TINJ1	contig_66	2573018	12	12	0	0	0	0	0	0	aaAaaAAAaaAa
0	TINJ3	contig_66	2573018	28	5	0	23	0	0	0	0	gGGGggGgGgGGGgGgAAggAaGggGAG
0	TINJ4	contig_66	2573018	14	14	0	0	0	0	0	0	AaaAAaaAaaAaaA
0	R1L0	contig_71	276528	44	44	0	0	0	0	0	0	aaaaaaaaaaaAAaaaaaaaAAaAAAaAAAAaaaaAAAAAaAAa
0	R7L1	contig_71	276528	39	39	0	0	0	0	0	0	AAaaAaAaaaAaAAaAAaaaaaAAAAAAAAaAaAAAaAA
0	R7L2	contig_71	276528	38	38	0	0	0	0	0	0	aAAaaaAaaaAAAaAAAaAAaAAaAAAAaAaAAaAaA^]A
0	R7L3	contig_71	276528	47	47	0	0	0	0	0	0	aAAaaaaaaAaaaAaaAAaAaAAaaAaAAAAaAAaAAAAAAaAAAAA
0	R7L5	contig_71	276528	30	30	0	0	0	0	0	0	A$AAAAaaaAAAAaaaAAaaaaaAaaAAaAA
0	R7L6	contig_71	276528	36	36	0	0	0	0	0	0	aaaaaaaaAAaAAAAAAaaaaAaAaaAAAAAaAA^]A^]A
0	R7L7	contig_71	276528	48	48	0	0	0	0	0	0	AaAAaaaaaaaaaaaAAAAAaaaAaaaAaaaAAaaAaaAAAAAAAaaa
0	R7L8	contig_71	276528	20	20	0	0	0	0	0	0	AaaAaaaaAAaAaAAAAaaA
0	R7L9	contig_71	276528	34	34	0	0	0	0	0	0	AaaaaAAAaaAAaaaaAAAaaaaaaaAAAAAaaa
0	R7L10	contig_71	276528	36	36	0	0	0	0	0	0	AaaAaaaAaaAaaAaaaaaaaAAAAAaAAAaAaAAA
0	R2L4	contig_71	276528	45	45	0	0	0	0	0	0	AAAaaAAaaAAAAAAaaaaAAAaAAaaaAaaaAAAAaaAAaAAAA
0	R3L4	contig_71	276528	40	40	0	0	0	0	0	0	aaAaaAaaaAAAAAAaaAaaAaaAaaaaaAAAaaAAaaaA
0	R4L4	contig_71	276528	52	52	0	0	0	0	0	0	AAaAaaaAaaAAAAAAaaaaAaAAAAaaAaaaAaaAAAAAAAaaAAAAAAaA
0	R5L4	contig_71	276528	41	41	0	0	0	0	0	0	AaaaaaaAaAAAaaaAAAaaaaaaaaaaaAAAaaaAAaAaA
0	R6L4	contig_71	276528	40	34	0	0	6	0	0	0	t$AAaAaAtAAaaaAATaTAAAtAaaaaAAAAaAAAAAAAt
0	R8L4	contig_71	276528	48	36	0	0	12	0	0	0	T$aATaaAaTAaAATaaaattaaaAatAATTaTaaattaAaAAaAaaA^]A
0	R9L4	contig_71	276528	43	39	0	0	4	0	0	0	aaataAAaaAAATTAaAAAAAAaAaaAAaaaaAAAAaaAaTAA
0	R10L4	contig_71	276528	54	53	0	0	1	0	0	0	aaAaAAAaaaAaaAaaAAaaaaaAAaaaaaaaAAaaaaAAAaaAAAAAaAATAa
0	R10L2	contig_71	276528	58	58	0	0	0	0	0	0	A$a$AaaaaaaaaAaaAaaaAAAAaAaaaaAaaAAAaAAAAaaAAAAAaaaAAaaaaAAA
0	R10L7	contig_71	276528	41	41	0	0	0	0	0	0	A$aaaaaaAaAAAAAaaaAAaaaAAAaAaAAAaaAAaAaaaA
0	R10LP	contig_71	276528	47	47	0	0	0	0	0	0	aaaaaaaaaAaaAAAAaAAAAAaaaAAAaAaaAAaAAAAAaaAAaAa
0	TINJ1	contig_71	276528	28	28	0	0	0	0	0	0	aAAAaaaaaAaaAAaaAAaaaaAAAaAa
0	TINJ3	contig_71	276528	23	9	0	0	14	0	0	0	tttttTaaaataaTTTATaAtTT
0	TINJ4	contig_71	276528	29	29	0	0	0	0	0	0	aaaaaAAAAAAAAaaaaAaaAaAAaaaA^]A
0	R0001	contig_71	276529	3	0	0	3	0	0	0	0	GGg
0	R1L0	contig_71	276529	45	0	0	45	0	0	0	0	gggggggggGggGGgggggggGGgGGGgGGGGggggGGGGGgGGg
0	R7L1	contig_71	276529	42	0	0	42	0	0	0	0	GGggGgGgggGgGGGgGGggggGGGGGGGGgGgGGGggGgG^]G
0	R7L2	contig_71	276529	39	0	0	39	0	0	0	0	g$GGgggGgggGGGgGGGggGGgGGgGGGGgGgGGgGgGG
0	R7L3	contig_71	276529	48	0	0	48	0	0	0	0	g$GGGggggggGgggGggGGgGgGGggGgGGGGgGGgGGGGGGgGGGGG
0	R7L5	contig_71	276529	30	0	0	30	0	0	0	0	GGGgGgggGGGGgggGGgggggGggGGgGG
0	R7L6	contig_71	276529	37	0	0	37	0	0	0	0	g$ggGgggggGGgGGGGGGggggGgGggGGGGGgGGGG
0	R7L7	contig_71	276529	48	0	0	48	0	0	0	0	GgGGgggggggggggGGGGGGgggGgggGgggGGggGggGGGGGGGgg
0	R7L8	contig_71	276529	21	0	0	21	0	0	0	0	GggGggggGGgGgGGGGgggG
0	R7L9	contig_71	276529	35	0	0	35	0	0	0	0	GggggGGGggGGgggggGGGgggggggGGGGGggg
0	R7L10	contig_71	276529	35	0	0	35	0	0	0	0	G$ggGgggGggGggGgggggggGGGGGgGGGggGGG
0	R2L4	contig_71	276529	47	0	0	47	0	0	0	0	GGGggGGggGGGGGGggggGGGgGGgggGgggGGGGggGGgGgGGG^]G
0	R3L4	contig_71	276529	41	0	0	41	0	0	0	0	g$gGgGgGgggGGGGGGggGggGggGgggggGGGgGGggG^]G^]G
0	R4L4	contig_71	276529	51	0	0	51	0	0	0	0	GGgGgggGggGGGGGggggGgGGGGggGgggGggGGGGGGGggGGGGGGgG
0	R5L4	contig_71	276529	41	0	0	41	0	0	0	0	GggggggGgGGGgggGGGgggggggggggGGGgggGGgGgG
0	R6L4	contig_71	276529	41	0	0	36	5	0	0	0	GGgGgGtGGGgggGGTgTGGGtGggggGGGGgGGGGGGGt^]G
0	R8L4	contig_71	276529	50	0	0	38	12	0	0	0	gGTggGgTGgGGGTggggttgggGgtGGTTgTgggttgGgGGgGggGG^]g^]t
0	R9L4	contig_71	276529	45	0	0	41	4	0	0	0	gggtgGGggGGGTTGgGGGGGGGgGggGGggggGGGGggGgTGG^]G
0	R10L4	contig_71	276529	56	0	0	55	1	0	0	0	ggGgGGGgggGggGggGGgggggGgGgggggggGGggggGGGggGGGGGgGGTGg^]g
0	R10L2	contig_71	276529	57	0	0	57	0	0	0	0	GggggggggGggGgggGGGGgGggggGggGGGgGGGGggGGGGGgggGGggggGGG^]G
0	R10L7	contig_71	276529	40	0	0	40	0	0	0	0	g$g$ggggGgGGGGGgggGGgggGGGgGgGGGggGGgGgggG
0	R10LP	contig_71	276529	50	0	0	50	0	0	0	0	gggGgggggggGggGGGGgGGGGGgggGGGGgGggGGgGGGGGggGGgGg
0	TINJ1	contig_71	276529	28	0	0	28	0	0	0	0	gGGGgggggGggGGggGGggggGGGgGg
0	TINJ3	contig_71	276529	23	0	0	9	14	0	0	0	tttttTggggtggTTTGTgGtTT
0	TINJ4	contig_71	276529	30	0	0	30	0	0	0	0	g$ggggGGGGGGGGggggGggGgGGgggGG^]g
0	R1L0	contig_73	199573	19	0	0	0	19	0	0	0	TTTttTtttTtTTTtTttt
0	R7L1	contig_73	199573	18	0	0	0	18	0	0	0	TTTTTtTtTtTTTtttTt
0	R7L2	contig_73	199573	15	0	0	0	15	0	0	0	TTtttTTtTtTttTT
0	R7L3	contig_73	199573	49	0	0	0	49	0	0	0	tttTTtttTTtTTtTtTTTttTTTTTttTTTttTTtttTtTttttTTtt
0	R7L5	contig_73	199573	33	0	33	0	0	0	0	0	C$cCcCCCCCcCCcCcCcccCcCCcCCCccCCCC
0	R7L6	contig_73	199573	30	0	0	0	30	0	0	0	TtTTttTTTTTTTTTttTtTtTTttTTTtt
0	R7L7	contig_73	199573	14	0	0	0	14	0	0	0	T$TTTtTttTTtTTt
0	R7L8	contig_73	199573	40	0	0	0	40	0	0	0	ttTTtTtTTTtTTTTTTTtTTTTttttttTTTTTtTtTTt
0	R7L9	contig_73	199573	20	0	0	0	20	0	0	0	T$tTTTtTTTTTtttTttt^]t^]t
0	R7L10	contig_73	199573	23	0	0	0	23	0	0	0	TttTtTTTTTTTtTTTtttTttt
0	R2L4	contig_73	199573	22	0	0	0	22	0	0	0	TtTtTtttTTTTtTtTTTTttt
0	R3L4	contig_73	199573	23	0	0	0	23	0	0	0	TtttTTtTTttTTTTTTtTtTTT
0	R4L4	contig_73	199573	25	0	0	0	25	0	0	0	TtTtttTtTtttttttTtTTtTTTt
0	R5L4	contig_73	199573	35	0	0	0	35	0	0	0	tTtttTTTttttttTTTTttTttTtTTtttTTttt
0	R6L4	contig_73	199573	33	0	0	0	33	0	0	0	tttttTTttTTttTtttttTTTTttTttTTTtt
0	R8L4	contig_73	199573	13	0	0	0	13	0	0	0	TTTTttTTTtTtT
0	R9L4	contig_73	199573	37	0	0	0	37	0	0	0	tTTtttttTTtTTtTTTTTTTTTttTTTttTttttTt
0	R10L4	contig_73	199573	42	0	0	0	42	0	0	0	tTTTtttTTtTttTTTtttTtttTtTTTTtTtttTtTtTTtt
0	R10L2	contig_73	199573	35	0	0	0	35	0	0	0	TTTTtTttttTTtTtTttTtttTTTTTTttTTtTT
0	R10L7	contig_73	199573	25	0	0	0	25	0	0	0	TTtTtTTtTTTTTttttTTtTTtt^]t
0	R10LP	contig_73	199573	47	0	3	0	44	0	0	0	TTCtCTTTCtTTtTtTtTtTtTttTtTttTTTttTTTttTTTTTTTt
0	TINJ1	contig_73	199573	51	0	0	0	51	0	0	0	tTttTtTTttTTTtTttTtTtTTTTTTTtTtTTTttTTTTTTttTtTTttt
0	TINJ3	contig_73	199573	61	0	0	0	61	0	0	0	TTTTtttTTtTtTTtTtTtTTTTTTTTTTTtTttttTtTTtttTttTTTTTTtTTttTtTt
0	TINJ4	contig_73	199573	31	0	0	0	31	0	0	0	TTTTTTtTtTttTTtTTtttttttTTttTTt
0	R1L0	contig_98	1524313	35	35	0	0	3	0	3	1	a$AaAaA+1TAAAaaaaaaaaaAAAA+1TA+1Ta-1naAaAaAAaaaa
0	R7L1	contig_98	1524313	26	26	0	0	2	0	2	0	AAaaAaaaAa+1tAAAA+1TAaaAaaaaaaA^]A
0	R7L2	contig_98	1524313	15	15	0	0	0	0	0	15	A-1NA-1Na-1na-1nA-1NA-1Na-1na-1na-2nnA-1Na-1nA-1NA-1Na-1nA-1N
0	R7L3	contig_98	1524313	64	64	0	0	3	0	3	0	a$AaaaAAAAaAaaa+1tAAaaaAaA+1TaaAAAAAAaAaaAA+1TaaaaAAAAaAaaAAAaAaaAaAaAaaAA
0	R7L5	contig_98	1524313	45	45	0	0	1	0	1	4	aaAaaAaaAAAaaaAa-1naaAAA-1NaAAAAA+1TaAA-1NaaaaAaaAAa-1nAaaAa
0	R7L6	contig_98	1524313	26	26	0	0	2	0	2	2	aaAaAA-1NA-1NaAaaAAAaaaA+1TAa+1taaaaAa
0	R7L7	contig_98	1524313	32	32	0	0	0	0	0	1	a$aaAaaaaAAAaaaaaaaa-1nAAAAAAAaaAaaA
0	R7L8	contig_98	1524313	38	38	0	0	2	0	2	1	aAaAaAaAAaAaaa+1tA+1TAAaaaAAAAAaaaaaAa-1nAAaaA^]A
0	R7L9	contig_98	1524313	39	39	0	0	4	0	4	0	AaaaAAAAAaa+1taaAaaAAaAaAAAAaaaAaA+1TAaAAaaa+1tA+1T
0	R7L10	contig_98	1524313	23	23	0	0	1	0	1	2	AaAAaAaAAAA-1NAaaaAaaaa+1tAAa-1n
0	R2L4	contig_98	1524313	31	31	0	0	0	0	0	0	AaaaaaaaAaAaaAaaAAAAAAaAaAaaaaA
0	R3L4	contig_98	1524313	19	19	0	0	4	0	4	0	aaaaaA+1Ta+1tAAaa+1tAAaaAa+1taa
0	R4L4	contig_98	1524313	21	21	0	0	0	0	0	1	aAAAaaAaaaaaAAAAAA-1NAaA
0	R5L4	contig_98	1524313	34	34	0	0	2	0	2	1	aaAAaaAAAaaAAa-1nAaaaaA+1TAaaa+1tAaaaaaAaA^]a
0	R6L4	contig_98	1524313	31	31	0	0	1	0	1	1	aaaaAAAaa+1taAAAAAaaAaaaA-1NAAaAaAaaa
0	R8L4	contig_98	1524313	29	28	0	0	3	0	2	0	aaA+1TaaaaAaaaaAAAaAAaAaA+1TaaAAaA^]t
0	R9L4	contig_98	1524313	38	38	0	0	4	0	4	0	AaAaAAAa+1tAAAAa+1tAAaaAaA+1TaAAaaaaAaaaaa+1tAaaAa
0	R10L4	contig_98	1524313	35	35	0	0	3	0	3	3	aAaaA+1Ta-1naAaAaAa-1naAaaAaaAa+1tAA-1NAAAaAA+1TAaAaa
0	R10L2	contig_98	1524313	48	47	0	0	1	0	0	46	aA-1Na-1nA-1NA-1Na-2nnA-1NA-1NA-1NA-1NA-1Na-1na-1na-1na-1na-2nna-1nA-1NA-1NA-1NA-1Na-1nA-1NA-1Na-1na-1na-1nA-1Na-1na-1na-1nA-1NA-1Na-1na-1nA-1Na-1nA-1Na-1nA-2NNa-1nA-1Na-1na-1na-1nA-1NA-1N^]t
0	R10L7	contig_98	1524313	25	25	0	0	2	0	2	2	aa-1nAAaaAaAa+1taaaaAAaaA+1Ta-1nAaaaa
0	R10LP	contig_98	1524313	45	45	0	0	0	0	0	2	aaaaaaaaAaa-1naAaaAAaaAAAaaAAA-1NaAAaaAaaAaaaAaAaaa
0	TINJ1	contig_98	1524313	21	21	0	0	1	0	1	5	AaAaaa-1nAA-1NAAAAAAA-1NAAA+1TAA-1Na-1n
0	TINJ3	contig_98	1524313	26	26	0	0	1	0	1	3	aAAAAa-1nA+1TAa-1nAAAaAAAAaAaAAA-1NaAA
0	TINJ4	contig_98	1524313	19	18	0	1	1	0	1	1	aAA+1TAAAAAa-1nAAAAaAgAAA
1	R1L0	contig_98	1524314	36	0	0	0	34	2	0	0	TtTtTTTTtttttt*tttTTTTT*tTtTtTTtttt^St
1	R7L1	contig_98	1524314	25	0	0	0	25	0	0	0	TTttTttTtTTTTTttTttttttTT
1	R7L2	contig_98	1524314	17	0	0	0	0	17	0	0	*****************
1	R7L3	contig_98	1524314	63	0	0	0	63	0	0	0	TtttTTTTtTtttTTtttTtTttTTTTTTtTttTTttttTTTTtTttTTTtTttTtTtTttTT
1	R7L5	contig_98	1524314	47	0	0	0	43	4	0	0	t$tTttTttTTTtttT*ttTT*tTTTTTtT*tttttTttTT*TttTt^]t
1	R7L6	contig_98	1524314	28	0	0	0	26	2	0	0	ttTTtT**tTttTTTtttTTttttttTt
1	R7L7	contig_98	1524314	32	0	0	0	31	1	0	0	t$tTt$tttTTTttttttt*TTTTTTTttTttT^]T
1	R7L8	contig_98	1524314	40	0	0	0	39	1	0	0	tTtTtTtTTtTtttTTTttttTTTTTtttttT*TTttTT^\t
1	R7L9	contig_98	1524314	39	0	0	0	39	0	0	0	Ttt$tTTTTTttttTttTTtTtTTTTtttTtTTtTTtttT
1	R7L10	contig_98	1524314	23	0	0	0	21	2	0	0	TtTTtTtTTT*TtttTttttTT*
1	R2L4	contig_98	1524314	31	0	0	0	31	0	0	0	T$t$t$tttttTtTttTttTTTTTTtTtTttttT
1	R3L4	contig_98	1524314	20	0	0	0	20	0	0	0	tttttTtTTtttTTttTttt
1	R4L4	contig_98	1524314	22	0	0	0	21	1	0	0	tTTTttTtttttTTTTT*TttT
1	R5L4	contig_98	1524314	34	0	0	0	33	1	0	0	ttTTttTTTttTT*TttttTtTtTtttttTtTt^St
1	R6L4	contig_98	1524314	32	0	0	0	31	1	0	0	ttttTTTttTTTTTttTttt*TTtTtTttt^]t^]t
1	R8L4	contig_98	1524314	29	0	0	0	29	0	0	0	ttTttttTttttTTTtTTtTtTttTTtTt
1	R9L4	contig_98	1524314	39	0	0	0	39	0	0	0	T$tTtTTTtTTTTtTTttTtTtTTttttTtttttTttTt^Pt
1	R10L4	contig_98	1524314	36	0	0	0	33	3	0	0	t$TttT*tTtTtT*tTttTttTtT*TTTtTTTtTttt
1	R10L2	contig_98	1524314	46	0	0	0	2	44	0	0	t********************************************t
1	R10L7	contig_98	1524314	26	0	0	0	24	2	0	0	t*TTttTtTtttttTTttT*Tttttt
1	R10LP	contig_98	1524314	46	0	0	0	44	2	0	0	t$tt$tttttTt*tTttTTttTTTttTT*tTTttTttTtttTtTttt^]T
1	TINJ1	contig_98	1524314	21	0	0	0	17	4	0	0	T$tTtt*T*TTTTTT*TTTT*^\T
1	TINJ3	contig_98	1524314	23	0	0	0	20	3	0	0	tTTTT*TT*TTTTTTTtTTT*TT
1	TINJ4	contig_98	1524314	20	0	0	0	19	1	0	0	tTTTTTTTTT*TTTTtTTTT
0	R1L0	contig_98	2756374	91	92	1	0	1	0	1	0	AaAAaAAAAAaAAaaaaaaaAaAaaAAAAAAAaAaAAAaAAAAaaAaAaaaAAAaaAaaAAAAaAAAAaAAAaaaAaAaaA+3TACAaAAAAaa^]a^]a
0	R7L1	contig_98	2756374	79	79	0	0	0	0	0	1	aaaaAAAaAaAAAAaAAaaAAaaaAAAaAaAaaAaAaaaAAAAAaAAAAAAAAaaAAAa-3nnnaAAAAAAAAAAaAAAaAAaA
0	R7L2	contig_98	2756374	51	51	0	0	0	0	0	0	aaaAAaaAaaAAAaAAaAAAAAaAAaAAaaaAAaaAaAaAAAAAAAAAAAa
0	R7L3	contig_98	2756374	53	53	0	0	0	0	0	1	aAAAAAAAAAaAaaaaAAAAaaAaaAAaaAaAaAAAaAaaAA-3NNNAaAAaAaAaAA
0	R7L5	contig_98	2756374	41	41	0	0	0	0	0	0	aaAaAaAAaaaAaAaAaAaAAaaAaaaAAaAaAAAaaaaAA
0	R7L6	contig_98	2756374	53	53	0	0	0	0	0	2	aAaAaaAAAAaaaAaAaaAAAaaAAAAaaAAaAAaaAAaAA-3NNNAA-3NNNaaaAAAAaaA
0	R7L7	contig_98	2756374	36	36	0	0	0	0	0	0	AAaaaAAaAaaAAAAaAaaaaaAAaaaaAAAAAAaa
0	R7L8	contig_98	2756374	63	63	0	0	0	0	0	0	a$AAAAAAAAAaAAaaaaaaaaaaAAAaaAaaAaaAAAAaAAAAAaAaAAAaaaAAAaaAAaAA
0	R7L9	contig_98	2756374	59	59	0	0	0	0	0	3	aAAAAAAAaaaAAaAaaaaaa-3nnna-3nnnaaaaaaAAAaAAaAAAaAAA-3NNNaaAAAAaaaaaaaAAa^]a
0	R7L10	contig_98	2756374	52	52	0	0	0	0	0	0	AaAaAAAaaAaaaaaaaaAaAAaaAAAAaaAAAaAaAaaAaaAaaAaAAaAa
0	R2L4	contig_98	2756374	68	69	1	0	1	0	1	0	a$aaAAAAaAAAAaaaaAaAaaaaaaaAaAaAaaAAaaAAAAAAaaaAaaaaAAaaAAAAa+3tacAaAaAaaa
0	R3L4	contig_98	2756374	39	39	0	0	0	0	0	0	a$AAaAaAaaaaaAAaAaAAAAaaaAaAAaaAaAaaaaaA
0	R4L4	contig_98	2756374	43	43	0	0	0	0	0	0	AaAAAAAAaAAaAaAaAaaaAAaAAaaAAaaaaaAAAAAaaA^]A
0	R5L4	contig_98	2756374	63	63	0	0	0	0	0	0	AAAAAAAAaaAAAAAaaAaaAaAaaAAaAAaaaaaAAAAAAaAAaaaAaaAAAAAAAaAAAaa
0	R6L4	contig_98	2756374	57	57	0	0	0	0	0	0	A$aAAaAAAaaaaAaaaaAaaaAAaAaaaAaAAaaAaAAAAaaaAAAAAAAaAAAaaA
0	R8L4	contig_98	2756374	67	67	0	0	0	0	0	1	aAAAaAAaAAAAAAaAAaAAAaAAaaaAAaAAaAAAAAa-3nnnAaAAAaAaAAAAAAaAaaAAAaAaaAA^]A
0	R9L4	contig_98	2756374	88	87	1	0	0	0	0	2	AAaAAaAAaaaaaAAAAAAAaaaaAAAAAaaaaaaaaaAAaaAAaaAAAaAaaaAaAaaA-3NNNAaAAaAa-6nnnnnnaAAAAAAAAAACAaaAAAAaA
0	R10L4	contig_98	2756374	93	93	0	0	0	0	0	1	AAAAAAAAaaaaAAaAaAAaAAaaaAAAAAAaaaAaAAAAaaaaaaAaAaaaaA-3NNNaAaAAaAAAaAAaaaAAAaaAaAaAaAAAAAaAaaAaAA
0	R10L2	contig_98	2756374	59	59	0	0	0	0	0	1	aaAAAAAAAAaaaAAaaAAaAAAaaaaAAaAaAaAaAaAA-3NNNAAaAAaaAAAaaaaaaaaA
0	R10L7	contig_98	2756374	79	79	0	0	0	0	0	1	aaaaaAaAAAAaaAaaAAaaaAAaAAAaAAAaaaaAaaaAaaAAaaaaaAAAAAaAAAAAaaaaAaAAAA-3NNNAAaAaaaaA
0	R10LP	contig_98	2756374	58	58	0	0	0	0	0	2	AAAAaAAAaaaAaaAAaaaAaAAAAaaAaaaaaaAAAAAAAaaAAAAAA-3NNNA-3NNNaaaAAaA^]a
0	TINJ1	contig_98	2756374	40	55	15	0	15	0	15	0	aAAAaAAaAAAaaAaa+3taca+3tacAa+3tacaa+3tacAaa+3tacA+3TACAAA+3TACa+3taca+3tacA+3TACaa+3tacA+3TACA+3TACAAAA+3TACA+3TAC
0	TINJ3	contig_98	2756374	68	68	0	0	0	0	0	1	A$AAAAAAaaAaa-3nnnaaaaaAaAAaAAaAaAAaaaAAAAAAAAaAAAAAAAAaaaAaaAAAaaaAaAaaaA
0	TINJ4	contig_98	2756374	59	59	0	0	0	0	0	1	AaAAAAAAAaaaAaaaaaaaAAAa-3nnnaAAAaaaAaAAAAaaaaAAAaaaAAAAAAAaAaaA
0	R1L0	contig_98	2865840	26	26	0	0	0	0	0	0	aAaaaaaAaAaAaaAAAAaAaaaAaA
0	R7L1	contig_98	2865840	27	27	0	0	0	0	0	0	aaAaaaaaAAAaaaaAaaAAaAaaAaA
0	R7L2	contig_98	2865840	9	9	0	0	0	0	0	0	AAAAaaAaa
0	R7L3	contig_98	2865840	57	5	0	52	0	0	0	0	GgGggGGGGGggGggGggGgGgggagGGggAggGaaGgGGggAgGGGGgggGGggg^]G
0	R7L5	contig_98	2865840	35	35	0	0	0	0	0	0	AaaaaAAaaAaaAaAAaaAaaAaaAaaaAAaAAAA
0	R7L6	contig_98	2865840	20	20	0	0	0	0	0	0	aAAAaAAAaaaAaaaaAAaa
0	R7L7	contig_98	2865840	26	26	0	0	0	0	0	0	aaaAAaAAAaaAaAAAaaAaAAAAaa
0	R7L8	contig_98	2865840	48	48	0	0	0	0	0	0	aaAaaaaAAAAaaAAaaaAAAAAaaAaAaAAaAaAaaAAAAaAaAAAA
0	R7L9	contig_98	2865840	40	40	0	0	0	0	0	0	AaaaAaAAAAaaaaaaAaAaAaaaaaaaaAaaAaAAAAAa
0	R7L10	contig_98	2865840	20	20	0	0	0	0	0	0	A$AAaaAaaAaaaaaaaAaaa
0	R2L4	contig_98	2865840	27	27	0	0	0	0	0	0	aAaaaAaaAaAaaAAAAAAAaaaaaAa
0	R3L4	contig_98	2865840	16	16	0	0	0	0	0	0	aaaaAAaAAaAAaaAa
0	R4L4	contig_98	2865840	20	20	0	0	0	0	0	0	AaAAAaAaAAAAaAaaaaAA
0	R5L4	contig_98	2865840	23	23	0	0	0	0	0	0	AAaaaAaAAAaaAaaAAaaaaAa
0	R6L4	contig_98	2865840	35	35	0	0	0	0	0	0	AAAaAaAaAAaaaaaaaaaaAaaAaaAAaaaAAAA
0	R8L4	contig_98	2865840	20	20	0	0	0	0	0	0	AAAAAAAAaaAAAAaaaAaa
0	R9L4	contig_98	2865840	44	44	0	0	0	0	0	0	aaAAAaaaAaAAAaAaaAaAAaAAaaAAAaAaAAaAaaAAAaaa
0	R10L4	contig_98	2865840	41	41	0	0	0	0	0	0	aAAaAaaAAAaAAAaAAAAaaAaaAAAaaAaAaaAaaAaaA
0	R10L2	contig_98	2865840	38	38	0	0	0	0	0	0	A$AAaAaAaaaaaaAaAAaAAAaaAaaaaaaAaAAAaaa
0	R10L7	contig_98	2865840	28	28	0	0	0	0	0	0	A$aaAAAAAAaAAaaaAaaaAAaAAaAAa
0	R10LP	contig_98	2865840	38	32	0	6	0	0	0	0	a$GaAaaAaaaAGGaaaAaAAAAaaAaaGGAagaaAAAa
0	TINJ1	contig_98	2865840	41	41	0	0	0	0	0	0	aaaAaaAAAAaAaaaAaAaaAAaaAAAaaAAAAAAAAAaaa
0	TINJ3	contig_98	2865840	56	56	0	0	0	0	0	0	aaaaaaaaaaaAaaaaaAaaaAaaaaaAaAAAaAAaAAAaAAAaAaaAaaAaaaaa
0	TINJ4	contig_98	2865840	45	45	0	0	0	0	0	0	aaaaaaAAAAaAAaaaaaaaaaAaAaaaAAaaaAAAaaaAaAAAA
0	R1L0	contig_99	31173	48	0	0	0	48	0	0	0	ttTttTttTtttTTtTtTtTTtttTTTtttTtTTTtTtTttTtTTtT^?T
0	R7L1	contig_99	31173	40	0	0	0	40	0	0	0	tttttttttttTttTTTttTttTTtTtttTtTttTttTtT
0	R7L2	contig_99	31173	26	0	0	0	26	0	0	0	TtttttTTtTtttTtttTtTTtTttT
0	R7L3	contig_99	31173	64	0	0	0	64	0	0	0	ttttttTTttTTtTTTtttttttTTTTtTtTTTtTTtttTTTTTtTTtTtTttTTtTTTTtTtt
0	R7L5	contig_99	31173	23	0	0	0	23	0	0	0	tTTTtTttTTTTttTTTtttttT
0	R7L6	contig_99	31173	33	0	0	0	33	0	0	0	ttTttTTTTtTTTTtTTTtTTTtttTttTtTTt
0	R7L7	contig_99	31173	26	0	0	0	26	0	0	0	TtTttTTtTtttTtTTTttTTtTttt
0	R7L8	contig_99	31173	32	0	0	0	32	0	0	0	T$tttTttttttTtTTtttttttTTTtttTtTT
0	R7L9	contig_99	31173	45	0	0	0	45	0	0	0	TtTTtttTttTtTtTtTTtTTTTTTtTtTTTttttTTTTtttTtT
0	R7L10	contig_99	31173	30	0	0	0	30	0	0	0	TttttttTtTtttttTtTtTtTttttTttt
0	R2L4	contig_99	31173	36	0	8	0	28	0	0	0	TTtcTcTtcCttTttCTTtCTTTTtttTTTctctTT
0	R3L4	contig_99	31173	16	0	0	0	16	0	0	0	TtTttTTttttTTtTt
0	R4L4	contig_99	31173	19	0	1	0	18	0	0	0	tcttTtttTttTTTtTttt
0	R5L4	contig_99	31173	46	0	8	0	38	0	0	0	tcTtCtctttCtcttTtTcttCttTTtTTTtttTttTTTttctttT
0	R6L4	contig_99	31173	33	0	7	0	26	0	0	0	tTtTTcTttTtTtttttTcttcTTTCttcTct^Ic
0	R8L4	contig_99	31173	28	0	12	0	16	0	0	0	tCCctTccCTtTCctTcTTTCTTTTTcc
0	R9L4	contig_99	31173	37	0	35	0	2	0	0	0	ccCCCCccCCCcCCCccCCCCCcCCcCtcCcccccct
0	R10L4	contig_99	31173	44	0	42	0	2	0	0	0	CCcCccccccCcCCcCCcTcCcCcCcCCCccccccCcCccctcc
0	R10L2	contig_99	31173	52	0	0	0	52	0	0	0	ttttTTtTttTtTTTtTTtttttTttttTTTttTTTTTttttTtTTtttttT
0	R10L7	contig_99	31173	31	0	0	0	31	0	0	0	tttTTtttTTtTTtttTTtTtTTtTtttttt
0	R10LP	contig_99	31173	45	0	0	0	45	0	0	0	TtttttTTtTtTTTttTTtttttTtTtTttTTTttTtttTTTTTt
0	TINJ1	contig_99	31173	33	0	32	0	1	0	0	0	ccccCccccCCCCCCccCcccTccccccccCcc
0	TINJ3	contig_99	31173	32	0	10	0	22	0	0	0	ttCTcctctTCccTttTtTtCTTTTTttcTTc
0	TINJ4	contig_99	31173	22	0	22	0	0	0	0	0	c$ccCccccCcCCCCCccccccc
0	R1L0	contig_99	31182	48	0	0	0	48	0	0	0	TttTttTtttTTtTtTtTTtttTTTtttTtTTTtTtTttTtTTtTTTT
0	R7L1	contig_99	31182	42	0	0	0	42	0	0	0	tttttttttTttTTTttTttTTtTtttTtTttTttTtTttT^4t
0	R7L2	contig_99	31182	28	0	0	0	28	0	0	0	ttttTTtTtttTtttTtTTtTttTTTT^It
0	R7L3	contig_99	31182	63	0	0	0	63	0	0	0	ttttTTttTTtTTTtttttttTTTTtTtTTTtTTtttTTTTTtTTTtTttTTtTTTTtTttTT
0	R7L5	contig_99	31182	24	0	0	0	24	0	0	0	tTTTtTttTTTTttTTTtttttTt
0	R7L6	contig_99	31182	31	0	0	0	31	0	0	0	ttTTTTtTTTtTTTtTTTtttTttTtTTtTt
0	R7L7	contig_99	31182	25	0	0	0	25	0	0	0	TttTTtTtttTtTTTttTTtTtttT
0	R7L8	contig_99	31182	31	0	0	0	31	0	0	0	tTttttttTtTTtttttttTTTtttTtTTt^$T
0	R7L9	contig_99	31182	44	0	0	0	44	0	0	0	TtttTttTtTtTtTTtTTTTTTtTtTTTttttTTTTttttTtTt
0	R7L10	contig_99	31182	28	0	0	0	28	0	0	0	tttTtTtttttTtTtTtTttttTttttt
0	R2L4	contig_99	31182	37	8	0	0	29	0	0	0	TtaTaTtaAttTttATTtATTTTtttTTTatatTTTt
0	R3L4	contig_99	31182	17	0	0	0	17	0	0	0	TtTttTTttttTTtTtT
0	R4L4	contig_99	31182	21	1	0	0	20	0	0	0	tattTtttTttTTTtTtttT^"T
0	R5L4	contig_99	31182	48	8	0	0	40	0	0	0	aTtAtatttAtattTtTattAttTTtTTTtttTttTTTttatttTtT^It
0	R6L4	contig_99	31182	32	7	0	0	25	0	0	0	TtTTaTttTttttttTattaTTTAttaTatat
0	R8L4	contig_99	31182	27	12	0	0	15	0	0	0	a$tTaaATtTAatTaTTaTATTTTTaaa
0	R9L4	contig_99	31182	35	31	0	0	4	0	0	0	AAaaAAAaAAAaaAAAAAaAAaAtaAaaaaaatt^"T
0	R10L4	contig_99	31182	43	41	0	0	2	0	0	0	AaaaaaaAaAAaAAaaTaAaAaAaAAAaaaaaaAaAaaaataa
0	R10L2	contig_99	31182	50	0	0	0	50	0	0	0	TtTttTtTTTtTTtttttttttTTTttTTTTTttttTtTTtttttTtttT
0	R10L7	contig_99	31182	28	0	0	0	28	0	0	0	TtttTTtTTtttTTtTtTTtTttttttT
0	R10LP	contig_99	31182	51	0	0	0	51	0	0	0	tttTTtTtTTTttTTtttttTtTtTttTTTttTtttTTTTTttTTttTT^It^It
0	TINJ1	contig_99	31182	35	34	0	0	1	0	0	0	aaaaAAaaaaAAAAAAaaAaaaAaaaaaaaaTaaa
0	TINJ3	contig_99	31182	36	11	0	0	25	0	0	0	t$ATaatatTAaaTttTtTtATTTTTttaTAattttt
0	TINJ4	contig_99	31182	21	21	0	0	0	0	0	0	aaAaaaaAaAAAAAaaaaaaa
0	R1L0	contig_115	1191780	20	0	0	0	20	0	0	0	tTtttTttTTtTTTtTttTT
0	R7L1	contig_115	1191780	19	0	1	0	18	0	0	0	tTTttTttttTTTttCttT
0	R7L2	contig_115	1191780	11	0	0	0	11	0	0	0	tttttTTTttt
0	R7L3	contig_115	1191780	32	0	0	0	32	0	0	0	tTTTTttTttTTtttttTttTtTTTtttttTT
0	R7L5	contig_115	1191780	25	23	23	69	48	0	23	0	ttT+6GACGTGt+6gacgtgt+6gacgtgT+6GACGTGt+6gacgtgt+6gacgtgt+6gacgtgT+6GACGTGT+6GACGTGt+6gacgtgt+6gacgtgt+6gacgtgT+6GACGTGt+6gacgtgt+6gacgtgt+6gacgtgT+6GACGTGT+6GACGTGT+6GACGTGT+6GACGTGT+6GACGTGt+6gacgtgT+6GACGTG
0	R7L6	contig_115	1191780	16	0	0	0	16	0	0	0	TTTttTTTttttTtTt
0	R7L7	contig_115	1191780	29	0	0	0	29	0	0	0	tttTttTttTTTTTTTTTtttttttTTT^]t
0	R7L8	contig_115	1191780	24	0	0	0	24	0	0	0	TTtttTtttTTTtTTttTtTTTTt
0	R7L9	contig_115	1191780	20	0	0	0	20	0	0	0	tttTTtTtTtTttttTTttt
0	R7L10	contig_115	1191780	20	0	0	0	20	0	0	0	tTTTtTTtttttttTTTttT
0	R2L4	contig_115	1191780	21	0	0	0	21	0	0	0	tttTTttTtTtTTTTttTtTT
0	R3L4	contig_115	1191780	17	0	0	0	17	0	0	0	TttttttttTTtttTTT
0	R4L4	contig_115	1191780	19	0	0	0	19	0	0	0	tTtTttttttttttTTTTT
0	R5L4	contig_115	1191780	10	0	0	0	10	0	0	0	ttttttTttt
0	R6L4	contig_115	1191780	20	0	0	0	20	0	0	0	t$tTtTtTttTtTtTTtttTT
0	R8L4	contig_115	1191780	10	0	0	0	10	0	0	0	ttttTttTtt
0	R9L4	contig_115	1191780	15	0	0	0	15	0	0	0	tTttttTTtTTTtt^]t
0	R10L4	contig_115	1191780	29	0	0	0	29	0	0	0	tttttTttttttTtTttTTtTTtTttttt
0	R10L2	contig_115	1191780	29	0	0	0	29	0	0	0	tttTttTTtttttTTTttttTTTtTtTTT
0	R10L7	contig_115	1191780	11	0	0	0	11	0	0	0	tTtTtTttttT
0	R10LP	contig_115	1191780	28	2	2	6	30	0	2	0	TTtTtttTTttTttttTtTT+6GACGTGTtTTt+6gacgtgTTT
0	TINJ1	contig_115	1191780	15	0	0	0	15	0	0	0	TtTtTTTTTTTTtTT
0	TINJ3	contig_115	1191780	22	0	0	0	22	0	0	0	TTTtTTtttttTTTTttTTTTT
0	TINJ4	contig_115	1191780	20	0	0	0	20	0	0	0	t$tTTttTTTtTTtttTttTT
0	R1L0	contig_128	3797	33	0	33	0	0	0	0	0	CCCCccCCccccccCCcCCccCCCCCcCcccCC
0	R7L1	contig_128	3797	31	0	31	0	0	0	0	0	cccccccCcCcccccCccCCCcCCCcCCcCC
0	R7L2	contig_128	3797	13	0	13	0	0	0	0	0	CcCcCccccCCcc
0	R7L3	contig_128	3797	43	0	43	0	0	0	0	0	CcCCCcccCccCCcCCCcCcCCCCCCCCCCCCcCcCCCcCCCC
0	R7L5	contig_128	3797	39	0	39	0	0	0	0	0	CCcCcCccccccCcCCcCCcCccCCCCCcCCcCcCCCc^!C
0	R7L6	contig_128	3797	27	0	27	0	0	0	0	0	CcCCcCCCcCCCcccCCccCccCCCCC
0	R7L7	contig_128	3797	23	0	23	0	0	0	0	0	cCCCcccccccCCCcCCcCCCC^Ic
0	R7L8	contig_128	3797	32	0	32	0	0	0	0	0	CCCCccCCCCCCcCCcccccCCCCcCcCCCCC
0	R7L9	contig_128	3797	30	0	30	0	0	0	0	0	cCCCccCCCCcCCCcCcCCCCcCCCCCC^!C^!C
0	R7L10	contig_128	3797	21	0	21	0	0	0	0	0	ccCCCCccCCCccccCCCCCC
0	R2L4	contig_128	3797	40	0	40	0	0	0	0	3	CccCC-2NNcCCCcCCcCCC-2NNcCcC-2NNCCcCCccCcCcCCCCCCC^!C^!C
0	R3L4	contig_128	3797	15	0	15	0	0	0	0	1	CC-2NNCCccCCCcccCC^!C
0	R4L4	contig_128	3797	26	0	26	0	0	0	0	1	CcccCcccccCccCcC-2NNcCcCCCcCCC
0	R5L4	contig_128	3797	47	0	47	0	0	0	0	3	ccCccc-2nnCccccCC-2NNcccCCccccCCCCcCCcCCCcCCCC-2NNCCCCCcccc
0	R6L4	contig_128	3797	34	0	34	0	0	0	0	5	C$CcCcc-2nnc-2nncCccccccCcC-2NNCcC-2NNCC-2NNCccCCCCccc^!C
0	R8L4	contig_128	3797	27	0	27	0	0	0	0	15	C-2NNC-2NNc-2nnCc-2nnC-2NNcc-2nnC-2NNC-2NNCCcCc-2nnC-2NNC-2NNc-2nnC-2NNcC-2NNC-2NNcCCCC
0	R9L4	contig_128	3797	38	0	38	0	0	0	0	26	c-2nnCc-2nnc-2nnc-2nnc-2nnC-2NNCC-2NNC-2NNCC-2NNc-2nnc-2nnC-2NNc-2nnc-2nnc-2nnC-2NNcC-2NNC-2NNc-2nnc-2nnC-2NNc-2nnC-2NNc-2nnCCC-2NNC-2NNCCCC^!C^!C
0	R10L4	contig_128	3797	24	0	24	0	0	0	0	16	c$c-2nnC-2NNc-2nnc-2nnC-2NNC-2NNCC-2NNC-2NNc-2nnC-2NNc-2nnc-2nnC-2NNc-2nnc-2nnC-2NNCCCCCC
0	R10L2	contig_128	3797	32	0	32	0	0	0	0	1	CcC-1NCccCCCccCcccCCccCcCccCCCCCCcC
0	R10L7	contig_128	3797	36	0	36	0	0	0	0	0	CCccCCcCCcCcCCccCccCcCCcCCCCCCcCCC^!C^!C
0	R10LP	contig_128	3797	46	0	46	0	0	0	0	0	CCCCccCccCCCCCcCcCCcccCCCCcccCCCcCCCCCCCcCcCcC
0	TINJ1	contig_128	3797	28	0	28	0	0	0	0	23	C$C-2NNc-2nnC-2NNC-2NNC-2NNC-2NNC-2NNc-2nnc-2nnc-2nnC-2NNC-2NNc-2nnc-2nnc-2nnc-2nnc-2nnc-2nnc-2nnC-2NNc-2nnC-2NNc-2nnCCCC
0	TINJ3	contig_128	3797	24	0	24	0	0	0	0	8	CC-2NNC-2NNC$Cc-2nnCCccc-2nncC-2NNccC-2NNCcCCcc-2nnc-2nnC
0	TINJ4	contig_128	3797	20	0	20	0	0	0	0	19	C-2NNC-2NNc-2nnc-2nnC-2NNc-2nnC-2NNc-2nnC-2NNc-2nnc-2nnC-2NNc-2nnc-2nnC-2NNC-2NNc-2nnC-2NNc-2nnC
1	R1L0	contig_128	3798	34	0	0	34	0	0	0	0	GGGGggGGggggggGGgGGggGGGGGgGgggGG^!G
1	R7L1	contig_128	3798	31	0	0	31	0	0	0	0	gggggggGgGgggggGggGGGgGGGgGGgGG
1	R7L2	contig_128	3798	12	0	0	12	0	0	0	0	GgGgGgggGGgg
1	R7L3	contig_128	3798	45	0	0	45	0	0	0	0	GgGGGggggGggGGgGGGgGgGGGGGGGGGGgGGgGgGGGgGGGG
1	R7L5	contig_128	3798	39	0	0	39	0	0	0	0	GGgGgGggggggGgGGgGGgGggGGGGGgGGgGgGGGgG
1	R7L6	contig_128	3798	27	0	0	27	0	0	0	0	GgGGgGGGgGGGgggGGggGggGGGGG
1	R7L7	contig_128	3798	24	0	0	23	0	1	0	0	g$GGGgggggggGGGgG*GgGGGGg
1	R7L8	contig_128	3798	32	0	0	32	0	0	0	0	GGGGggGGGGGGgGGgggggGGGGgGgGGGGG
1	R7L9	contig_128	3798	30	0	0	30	0	0	0	0	gGGGggGGGGgGGGgGgGGGGgGGGGGGGG
1	R7L10	contig_128	3798	21	0	0	21	0	0	0	0	ggGGGGggGGGggggGGGGGG
1	R2L4	contig_128	3798	41	0	0	38	0	3	0	0	GggG*gGGGgGGgGG*gGg*GGgGGggGgGgGGGGGGGGG^!G
1	R3L4	contig_128	3798	15	0	0	14	0	1	0	0	G*GGggGGGgggGGG
1	R4L4	contig_128	3798	26	0	0	25	0	1	0	0	GgggGgggggGggGg*gGgGGGgGGG
1	R5L4	contig_128	3798	47	0	0	44	0	3	0	0	g$gGgg*GggggG*gggGGggggGGGGgGGgGGGgGGG*GGGGGgggg
1	R6L4	contig_128	3798	34	0	0	29	0	5	0	0	GgGg**gGggggggGg*Gg*G*GggGGGGgggG^!G
1	R8L4	contig_128	3798	27	0	0	12	0	15	0	0	***G**g***GGgG*****g**gGGGG
1	R9L4	contig_128	3798	38	0	0	12	0	26	0	0	*G*****G**G********g********GG**GGGGGG
1	R10L4	contig_128	3798	23	0	0	7	0	16	0	0	******G**********GGGGGG
1	R10L2	contig_128	3798	32	0	0	31	0	1	0	0	G$g*GggGGGggGgggGGggGgGggGGGGGGgG
1	R10L7	contig_128	3798	37	0	0	37	0	0	0	0	GGGggGGgGGgGgGGggGggGgGGgGGGGGGgGGGGG
1	R10LP	contig_128	3798	46	0	0	46	0	0	0	0	G$GGGggGggGGGGGgGgGgGggGGGGgggGGGgGGGGGGGgGgGgG
1	TINJ1	contig_128	3798	26	0	0	4	0	22	0	0	**********************GGGG
1	TINJ3	contig_128	3798	23	0	0	15	0	8	0	0	G**G*GGgg*g*gg*GgGGg**G
1	TINJ4	contig_128	3798	20	0	0	1	0	19	0	0	*******************G
2	R1L0	contig_128	3799	34	0	0	34	0	0	0	0	GGGGggGGggggggGGgGGggGGGGGgGgggGGG
2	R7L1	contig_128	3799	29	0	0	29	0	0	0	0	g$ggggggGgGgggggGggGGGgGGgGGGG
2	R7L2	contig_128	3799	12	0	0	12	0	0	0	0	GgGgGggggGGg
2	R7L3	contig_128	3799	46	0	0	46	0	0	0	0	GgGGGggggGggGGgGGGgGgGGGGGGGGGGgGGgGgGGGgGGGG^!G
2	R7L5	contig_128	3799	39	0	0	39	0	0	0	0	GGgGgGggggggGgGGgGGgGggGGGGGgGGgGgGGGgG
2	R7L6	contig_128	3799	27	0	0	27	0	0	0	0	GgGGgGGGgGGGgggGGggGggGGGGG
2	R7L7	contig_128	3799	23	0	0	23	0	0	0	0	GGGgggggggGGGgGgGgGGGGg
2	R7L8	contig_128	3799	31	0	0	31	0	0	0	0	GGGGggGGGGGGgGGgggggGGGGgGGGGGG
2	R7L9	contig_128	3799	30	0	0	30	0	0	0	0	gGGGggGGGGgGGGgGgGGGGgGGGGGGGG
2	R7L10	contig_128	3799	21	0	0	21	0	0	0	0	ggGGGGggGGGggggGGGGGG
2	R2L4	contig_128	3799	40	0	0	37	0	3	0	0	GggG*gGGGgGGgGG*gGg*GGgGGgGgGgGGGGGGGGGG
2	R3L4	contig_128	3799	15	0	0	14	0	1	0	0	G*GGggGGGgggGGG
2	R4L4	contig_128	3799	26	0	0	25	0	1	0	0	GgggGgggggGggGg*gGgGGGgGGG
2	R5L4	contig_128	3799	46	0	0	43	0	3	0	0	gGgg*GggggG*gggGGggggGGGGgGGgGGGgGGG*GGGGGgggg
2	R6L4	contig_128	3799	33	0	0	28	0	5	0	0	GgGg**gGggggggGg*Gg*G*GggGGGGggGG
2	R8L4	contig_128	3799	27	0	0	12	0	15	0	0	***G**g***GGgG*****g**gGGGG
2	R9L4	contig_128	3799	38	0	0	12	0	26	0	0	*G*****G**G********g********GG**GGGGGG
2	R10L4	contig_128	3799	23	0	0	7	0	16	0	0	******G**********GGGGGG
2	R10L2	contig_128	3799	31	0	0	31	0	0	0	0	gGGggGGGggGgggGGggGgGggGGGGGGgG
2	R10L7	contig_128	3799	37	0	0	37	0	0	0	0	G$G$G$ggGGgGGgGgGGggGggGgGGgGGGGGGgGGGGG
2	R10LP	contig_128	3799	46	0	0	46	0	0	0	0	GGGggGggGGGGGgGgGGgGggGGGGgggGGGgGGGGGGGgGgGgG
2	TINJ1	contig_128	3799	26	0	0	4	0	22	0	0	**********************GGGG
2	TINJ3	contig_128	3799	22	0	0	14	0	8	0	0	G$**G*GGgg*g*gg*GgGG**G
2	TINJ4	contig_128	3799	20	0	0	1	0	19	0	0	*******************G
